# Supplementary material for: 2,3-Dibromo-1,3-bis­(4-chloro­phen­yl)propan-1-one
Source: Acta Crystallogr Sect E Struct Rep Online. 2010 Nov 13;66(Pt 12):o3131. doi: 10.1107/S1600536810045022 (PMC3011542; doi:10.1107/S1600536810045022)
Supplement: Supplementary file 2 [file e-66-o3131-Isup2.hkl]

# 
# h,k,l, Fc-squared, Fo-squared, sigma(Fo-squared) and status flag 
# 
data_I
_shelx_title ' bk66m in Pbca (100K)' 
_shelx_refln_list_code          4 
_shelx_F_calc_maximum      479.52 
_exptl_crystal_F_000      1696.00 
_reflns_d_resolution_high  0.7233 
 
loop_ 
 _symmetry_equiv_pos_as_xyz 
 'x, y, z' 
 '-x+1/2, -y, z+1/2' 
 '-x, y+1/2, -z+1/2' 
 'x+1/2, -y+1/2, -z' 
 '-x, -y, -z' 
 'x-1/2, y, -z-1/2' 
 'x, -y-1/2, z-1/2' 
 '-x-1/2, y-1/2, z' 
 
_cell_length_a     5.7599 
_cell_length_b    17.1233 
_cell_length_c    30.1983 
_cell_angle_alpha  90.000 
_cell_angle_beta   90.000 
_cell_angle_gamma  90.000 
 
_shelx_F_squared_multiplier     1.000 
 
loop_ 
 _refln_index_h 
 _refln_index_k 
 _refln_index_l 
 _refln_F_squared_calc 
 _refln_F_squared_meas 
 _refln_F_squared_sigma 
 _refln_observed_status 
   2   0   0    15395.71    18039.29    503.63 o 
   4   0   0    35618.14    35308.18   1187.63 o 
   6   0   0     3345.27     3522.15    145.28 o 
   2   1   0    51994.94    58116.42   1134.01 o 
   4   1   0       26.48      203.26     28.04 o 
   6   1   0      364.27      658.78     79.18 o 
   0   2   0    59967.44    72048.62   3301.88 o 
   2   2   0     6970.86     8123.81    197.21 o 
   4   2   0    34342.78    32445.48    771.98 o 
   6   2   0     5058.08     5448.62    144.22 o 
   2   3   0     1052.70     1045.95     32.94 o 
   4   3   0     8195.79     7654.44    191.01 o 
   6   3   0    17818.13    17913.72    433.18 o 
   0   4   0    70890.77    79276.95   3626.57 o 
   2   4   0    22878.24    24532.30    822.42 o 
   4   4   0      726.53      878.06    118.90 o 
   6   4   0      899.34      979.84     51.76 o 
   2   5   0    25585.11    25333.01    849.47 o 
   4   5   0      968.14      950.26     70.96 o 
   6   5   0     6251.02     6621.07    227.33 o 
   0   6   0    15893.37    20085.71    924.99 o 
   2   6   0    14069.76    13282.13    363.56 o 
   4   6   0     2456.00     2474.18     75.44 o 
   6   6   0      510.15      536.66     60.63 o 
   2   7   0     7181.96     9238.87    221.18 o 
   4   7   0      757.69     1071.25     82.06 o 
   6   7   0       74.96      160.94     52.81 o 
   0   8   0     2815.06     3893.81    143.82 o 
   2   8   0    55235.99    52995.02   1232.43 o 
   4   8   0      216.75      274.11     32.40 o 
   6   8   0      498.43      504.40     72.99 o 
   2   9   0      117.28      248.75     27.53 o 
   4   9   0      875.08     1660.07     98.34 o 
   6   9   0      930.13     1032.05     72.80 o 
   0  10   0    18229.51    22449.64   1036.90 o 
   2  10   0    37615.98    34493.39    805.37 o 
   4  10   0    15379.09    12592.78    578.74 o 
   6  10   0     1508.70     1445.08    122.02 o 
   2  11   0     1244.37      999.47     46.41 o 
   4  11   0     8199.36     7192.27    260.91 o 
   6  11   0      904.65      948.18    101.26 o 
   0  12   0    17333.63    19119.38    888.51 o 
   2  12   0    21663.87    19623.78    526.44 o 
   4  12   0     6063.39     5693.11    213.46 o 
   6  12   0      708.12      803.40     98.85 o 
   2  13   0     1227.63     1186.51     66.37 o 
   4  13   0     8206.94     7673.31    278.71 o 
   6  13   0      225.94      351.54     90.32 o 
   0  14   0    46665.98    45707.28   2100.16 o 
   2  14   0     1069.79     1154.02     63.46 o 
   4  14   0     3524.07     3375.13    145.79 o 
   6  14   0      719.20      146.87     75.49 o 
   2  15   0     2210.55     1837.61     79.52 o 
   4  15   0     3250.95     3164.51    187.49 o 
   6  15   0       15.23      375.60     80.61 o 
   0  16   0    25593.86    24021.60   1115.77 o 
   2  16   0     4816.11     4688.10    250.12 o 
   4  16   0     3933.95     3687.59    211.67 o 
   2  17   0      405.76      431.71     87.43 o 
   4  17   0       26.66      -18.65     85.61 o 
   0  18   0    11146.69    12956.25    619.88 o 
   2  18   0       10.10       89.87     84.40 o 
   4  18   0      190.56      107.18     82.50 o 
   2  19   0     2840.49     2889.70    186.50 o 
   4  19   0     1550.93     1322.62    132.39 o 
   0  20   0      417.71      636.57    105.38 o 
   2  20   0      523.87      551.70    105.50 o 
   4  20   0      620.26      769.21    112.66 o 
   2  21   0       36.67       81.62     99.21 o 
   2  22   0     3611.73     3780.31    233.24 o 
   1   1   1    15468.48    16924.71    341.90 o 
   2   1   1     9385.69    10321.95    158.29 o 
   3   1   1     7054.65     6813.17    119.50 o 
   4   1   1     7947.42     7523.49    132.74 o 
   5   1   1      232.06      343.61     24.65 o 
   6   1   1     4949.10     5134.69     97.31 o 
   7   1   1      669.56      820.88     49.74 o 
   0   2   1    12116.37    15134.56    504.59 o 
   1   2   1    11671.28    12732.65    249.82 o 
   2   2   1     7661.91     8504.25    145.56 o 
   3   2   1      445.56      661.53     37.23 o 
   4   2   1     1341.75     1349.86     67.24 o 
   5   2   1      311.88      293.45     24.70 o 
   6   2   1       21.09       91.69     26.49 o 
   7   2   1      267.30      309.70     50.85 o 
   1   3   1    61340.78    70307.91   1160.70 o 
   2   3   1     1577.61     1410.33     31.05 o 
   3   3   1    24733.00    24450.05    437.38 o 
   4   3   1     1510.24     1565.74     53.10 o 
   5   3   1     2015.21     2005.34     47.73 o 
   6   3   1      797.12     1437.11     62.12 o 
   7   3   1      378.51      529.09     56.47 o 
   0   4   1    55495.94    64289.13   1733.73 o 
   1   4   1     7542.99     7909.48    119.42 o 
   2   4   1    20884.87    21015.18    442.48 o 
   3   4   1       22.88       58.21     14.10 o 
   4   4   1     7489.79     7118.39    134.02 o 
   5   4   1      521.48      511.54     26.71 o 
   6   4   1       16.13       76.64     28.09 o 
   7   4   1       44.48      130.56     49.68 o 
   1   5   1   100855.13   111522.61   1749.05 o 
   2   5   1     1271.89     1334.05     38.87 o 
   3   5   1    21838.78    20538.62    346.88 o 
   4   5   1     6958.32     6455.51    122.82 o 
   5   5   1    17547.28    16879.85    306.32 o 
   6   5   1      507.58      676.65     49.23 o 
   7   5   1      253.59      362.57     93.47 o 
   0   6   1    31762.46    35048.99    947.62 o 
   1   6   1      863.41      900.04     26.32 o 
   2   6   1     6811.73     6813.68    124.64 o 
   3   6   1      261.32      281.92     26.15 o 
   4   6   1      378.30      375.45     27.12 o 
   5   6   1     1662.94     1494.09     47.09 o 
   6   6   1        2.22       21.15     35.34 o 
   7   6   1       52.14       49.92     50.76 o 
   1   7   1    38291.63    40675.46    774.93 o 
   2   7   1    17878.17    17718.34    294.09 o 
   3   7   1    11038.21     9958.51    358.07 o 
   4   7   1    15395.96    13835.84    236.80 o 
   5   7   1     5927.87     5637.52    120.56 o 
   6   7   1      845.82      901.07     48.72 o 
   7   7   1      449.10      616.76     61.53 o 
   0   8   1     5862.01     7565.41    211.38 o 
   1   8   1     2042.38     2816.30    101.67 o 
   2   8   1      293.73      546.32     45.51 o 
   3   8   1     2922.61     2996.60     74.58 o 
   4   8   1     2013.02     2233.26     60.50 o 
   5   8   1     1239.40     1172.63     47.15 o 
   6   8   1      105.94      144.36     36.89 o 
   7   8   1      548.11      647.77     63.99 o 
   1   9   1    14893.63    15155.35    296.18 o 
   2   9   1       88.51       36.63     17.36 o 
   3   9   1     6052.24     5909.84    121.33 o 
   4   9   1    19540.91    17710.93    323.37 o 
   5   9   1     3745.14     3570.23     86.61 o 
   6   9   1     2916.80     2892.56    133.10 o 
   7   9   1       35.07       34.61     54.33 o 
   0  10   1       65.81      356.65     81.66 o 
   1  10   1     1389.37     1601.09     75.10 o 
   2  10   1    17151.88    17084.89    285.22 o 
   3  10   1      811.18      757.00     32.06 o 
   4  10   1      909.05     1082.26     77.44 o 
   5  10   1      801.92      776.71     39.38 o 
   6  10   1      154.12      179.80     52.85 o 
   7  10   1      262.54      285.94     56.88 o 
   1  11   1      709.21      750.45     32.06 o 
   2  11   1     4132.88     3799.59     73.17 o 
   3  11   1      124.87      135.41     25.16 o 
   4  11   1     1332.24     1250.16     59.26 o 
   5  11   1     2456.65     2333.26    127.46 o 
   6  11   1        3.86       47.22     51.90 o 
   7  11   1       31.00      -44.41     56.38 o 
   0  12   1    21510.82    21943.25    735.16 o 
   1  12   1      738.28      802.00     32.89 o 
   2  12   1    14181.58    13588.81    280.48 o 
   3  12   1       75.99       98.49     30.94 o 
   4  12   1       21.74      171.77     38.26 o 
   5  12   1       25.55      -37.93     97.32 o 
   6  12   1      273.30      338.19    113.56 o 
   1  13   1     4870.55     4875.98    133.02 o 
   2  13   1     4187.42     3857.38     85.80 o 
   3  13   1     3947.95     3574.31     83.21 o 
   4  13   1      138.14      334.81     64.50 o 
   5  13   1       32.59      223.40    184.09 o 
   6  13   1       93.54      137.66     56.10 o 
   0  14   1     1204.63     2307.22    299.48 o 
   1  14   1     1778.64     1834.60    120.43 o 
   2  14   1     5852.08     5758.26    119.63 o 
   3  14   1      210.74      335.52     46.45 o 
   4  14   1      440.88      617.76     48.84 o 
   5  14   1      161.16      159.26     53.36 o 
   6  14   1       19.99      -26.38     27.30 o 
   1  15   1     8758.63     8430.38    205.34 o 
   2  15   1      105.28      102.44     33.27 o 
   3  15   1     3768.53     3366.74    138.02 o 
   4  15   1     4671.27     4232.94    164.14 o 
   5  15   1     1276.85     1186.64     85.41 o 
   6  15   1     2073.31     2307.67    159.32 o 
   0  16   1      603.60     1319.54    130.69 o 
   1  16   1      100.25      232.26     41.15 o 
   2  16   1      349.55      487.33     44.51 o 
   3  16   1      106.61       78.98     51.79 o 
   4  16   1      763.10      912.10     73.60 o 
   5  16   1        5.97      -59.13     59.13 o 
   1  17   1     6729.33     6166.20    157.45 o 
   2  17   1     4448.35     4432.95    170.39 o 
   3  17   1     5646.39     5473.39    308.92 o 
   4  17   1      737.41      791.28     72.35 o 
   5  17   1       37.69       56.31     62.94 o 
   0  18   1    13069.87    13467.11    454.36 o 
   1  18   1      247.91      270.92     52.98 o 
   2  18   1      398.46      487.15     72.80 o 
   3  18   1     2404.15     2150.09    106.17 o 
   4  18   1      100.95      121.80     77.50 o 
   5  18   1      510.86      447.28     72.00 o 
   1  19   1     2439.92     2281.35     96.15 o 
   2  19   1       45.25       94.20     63.79 o 
   3  19   1     1358.83     1480.51    159.35 o 
   4  19   1      164.12      187.06     78.39 o 
   0  20   1     3658.85     3698.58    156.82 o 
   1  20   1       44.11       43.65     69.43 o 
   2  20   1     1146.30     1315.63     90.15 o 
   3  20   1      569.56      628.25     74.45 o 
   4  20   1     1008.39     1093.66     86.71 o 
   1  21   1      909.08     1039.44     86.73 o 
   2  21   1        2.72      -68.06     68.06 o 
   3  21   1        8.82       44.67     69.60 o 
   1  22   1       20.30       19.80     73.04 o 
   2  22   1       76.21       40.17     71.94 o 
   1  23   1       18.35      -30.67     77.62 o 
   1   0   2    34004.43    39013.59    828.39 o 
   2   0   2   137551.77   147067.94   3130.95 o 
   3   0   2    14414.23    13155.35    316.95 o 
   4   0   2     8601.46     9230.16    227.58 o 
   5   0   2      579.23      702.97     40.77 o 
   6   0   2     1475.09     1599.80     64.14 o 
   7   0   2        1.17       26.40     69.15 o 
   1   1   2      918.55      945.22     22.83 o 
   2   1   2     6147.68     7031.98    111.24 o 
   3   1   2      283.67      384.82     18.14 o 
   4   1   2      630.33      771.12     51.09 o 
   5   1   2     2509.36     2465.53     54.57 o 
   6   1   2       84.40      191.09     25.94 o 
   7   1   2        6.64      132.05     39.43 o 
   0   2   2      372.14      782.25     29.64 o 
   1   2   2    12409.01    13487.53    242.93 o 
   2   2   2    95234.36   100932.89   1517.47 o 
   3   2   2      537.42      458.90     34.18 o 
   4   2   2      604.45      738.17     26.78 o 
   5   2   2       44.46       94.05     22.06 o 
   6   2   2       54.78      106.93     25.61 o 
   7   2   2      526.15      653.61     47.22 o 
   1   3   2     8705.07    10432.98    174.08 o 
   2   3   2      702.46      807.54     31.00 o 
   3   3   2     4621.21     4503.20     82.19 o 
   4   3   2    20927.75    19798.38    356.67 o 
   5   3   2      890.79      807.98     31.48 o 
   6   3   2     3512.42     3642.65     74.07 o 
   7   3   2      468.84      587.16     58.49 o 
   0   4   2     2498.95     3625.91    102.62 o 
   1   4   2     3025.17     3785.47     75.27 o 
   2   4   2     1267.03     1119.62     67.18 o 
   3   4   2     7809.79     7918.03    166.51 o 
   4   4   2     4625.34     4508.99     84.03 o 
   5   4   2     2319.73     2376.64     56.37 o 
   6   4   2     1316.69     1339.56     45.96 o 
   7   4   2       28.42      111.41     50.64 o 
   1   5   2     3130.34     4247.27     84.64 o 
   2   5   2     4482.80     4045.07     82.85 o 
   3   5   2     6150.28     6022.27    129.13 o 
   4   5   2     6284.84     5867.78    105.92 o 
   5   5   2     3462.53     3535.95     70.36 o 
   6   5   2      562.65      661.92     36.03 o 
   7   5   2      425.47      460.85     56.99 o 
   0   6   2    60629.77    74541.66   2008.72 o 
   1   6   2     2260.45     2574.95     74.74 o 
   2   6   2      801.20      928.40     65.82 o 
   3   6   2      150.45      205.95     16.86 o 
   4   6   2      963.07      941.08     33.85 o 
   5   6   2     1469.28     1246.52     43.28 o 
   6   6   2       15.79       45.36     36.06 o 
   7   6   2      519.60      573.89     59.82 o 
   1   7   2     2411.03     3289.45     74.80 o 
   2   7   2      210.77      542.07     28.46 o 
   3   7   2     2589.50     2536.58     75.23 o 
   4   7   2      443.47      545.85     40.55 o 
   5   7   2       15.05      107.83     22.73 o 
   6   7   2      697.55      800.17     54.70 o 
   7   7   2       85.50      209.12     53.94 o 
   0   8   2    31917.72    33509.49    907.39 o 
   1   8   2     5522.36     5473.90    111.31 o 
   2   8   2     1566.04     1512.75     36.55 o 
   3   8   2      296.05      361.47     26.13 o 
   4   8   2     9336.11     8745.54    165.20 o 
   5   8   2     1189.16     1237.28     43.70 o 
   6   8   2     1820.19     1618.46     64.78 o 
   7   8   2      517.87      614.71     63.16 o 
   1   9   2     2436.89     2950.53     98.85 o 
   2   9   2      118.08       88.74     18.05 o 
   3   9   2     1056.09     1326.08     66.36 o 
   4   9   2     2553.13     2838.23    129.25 o 
   5   9   2     1447.39     1458.09     53.12 o 
   6   9   2      383.41      604.78     51.61 o 
   7   9   2       65.67      104.44     54.72 o 
   0  10   2    64109.34    65792.59   2128.84 o 
   1  10   2     2791.80     2682.62     63.85 o 
   2  10   2     2106.25     2345.81     69.97 o 
   3  10   2      929.63      830.36     33.82 o 
   4  10   2     3557.81     3637.91     93.24 o 
   5  10   2      715.87      691.11     38.07 o 
   6  10   2      508.98      556.50     50.68 o 
   7  10   2       66.74      159.98     57.46 o 
   1  11   2     2240.34     2291.72     56.08 o 
   2  11   2     6935.47     6288.45    118.46 o 
   3  11   2     1432.63     1191.08     42.75 o 
   4  11   2     1001.99      953.72     45.53 o 
   5  11   2     1459.81     1496.54     92.11 o 
   6  11   2     2687.17     2619.27    117.11 o 
   7  11   2      137.38      161.36     59.54 o 
   0  12   2    13750.45    13820.59    458.27 o 
   1  12   2       62.06      184.06     21.09 o 
   2  12   2    14576.53    14053.71    251.98 o 
   3  12   2      129.01      171.44     38.41 o 
   4  12   2     2916.71     2571.12     83.49 o 
   5  12   2      316.56      270.70     53.09 o 
   6  12   2     1419.50     1355.05    124.71 o 
   1  13   2     4750.30     4914.96    114.65 o 
   2  13   2     3043.81     2663.02     98.70 o 
   3  13   2       14.38      169.32     30.47 o 
   4  13   2      881.48      914.94     52.34 o 
   5  13   2     2443.75     2321.11    147.94 o 
   0  14   2      345.46      482.61     53.89 o 
   1  14   2     2288.20     2477.07     70.61 o 
   2  14   2    10799.04     9922.41    194.42 o 
   3  14   2     1835.90     1782.19     66.86 o 
   4  14   2      490.12      486.80     46.71 o 
   5  14   2      228.83      216.69     59.35 o 
   6  14   2      145.60      178.40     60.69 o 
   1  15   2     4304.21     4731.88    143.11 o 
   2  15   2      790.28      865.95     49.15 o 
   3  15   2      916.13     1064.82     76.97 o 
   4  15   2      318.51      423.37     59.60 o 
   5  15   2      833.18      906.58     76.15 o 
   6  15   2     1468.65     1327.83    241.22 o 
   0  16   2     4731.98     4821.48    296.39 o 
   1  16   2     3617.36     3509.80    101.08 o 
   2  16   2     5484.35     5043.54    132.68 o 
   3  16   2      370.41      474.62     80.75 o 
   4  16   2      363.70      467.50     65.08 o 
   5  16   2       14.65        1.45     59.75 o 
   1  17   2      961.26     1284.74    116.97 o 
   2  17   2       27.01      117.51     46.46 o 
   3  17   2     1467.91     1419.90    124.81 o 
   4  17   2     1392.60     1213.25    141.12 o 
   5  17   2      111.27      195.36     62.02 o 
   0  18   2     2951.45     3737.63    349.67 o 
   1  18   2      291.23      443.27     71.37 o 
   2  18   2     1851.41     1924.14    118.57 o 
   3  18   2      228.54      309.97     61.89 o 
   4  18   2       69.81       62.89     63.91 o 
   5  18   2      103.74      103.30     65.85 o 
   1  19   2     1596.33     1648.70     86.75 o 
   2  19   2     2098.35     2246.35    134.83 o 
   3  19   2     1762.35     1510.90     95.83 o 
   4  19   2      816.18      951.71     81.13 o 
   0  20   2     1002.83     1068.18    290.30 o 
   1  20   2        1.07      133.90     66.16 o 
   2  20   2       22.76      279.46     69.59 o 
   3  20   2       21.03      -58.59     64.62 o 
   4  20   2       28.83       -6.45     66.54 o 
   1  21   2       13.92       11.52     68.29 o 
   2  21   2        3.25      -70.41     70.41 o 
   3  21   2      383.08      274.16     71.92 o 
   0  22   2     2152.78     2514.18    190.34 o 
   1  22   2      591.86      566.17     81.39 o 
   2  22   2       63.96      118.43     73.80 o 
   1  23   2      697.22      661.99    117.99 o 
   1   1   3     8619.25     8790.49    151.62 o 
   2   1   3     3405.55     3633.86     59.32 o 
   3   1   3     4879.50     4634.28     89.15 o 
   4   1   3    15309.75    15276.06    260.57 o 
   5   1   3     5664.10     5432.54    100.46 o 
   6   1   3        8.19       55.75     25.07 o 
   7   1   3      628.43      712.00     47.49 o 
   0   2   3      211.38      307.73     43.53 o 
   1   2   3    29903.89    34415.72    580.64 o 
   2   2   3     4139.78     3943.54     70.56 o 
   3   2   3    14567.60    14391.44    244.69 o 
   4   2   3       83.29      112.97     18.03 o 
   5   2   3        5.89       44.83     22.05 o 
   6   2   3      143.69      146.14     25.46 o 
   7   2   3       83.10      143.94     41.14 o 
   1   3   3    15952.88    17313.05    310.24 o 
   2   3   3      764.58      852.05     30.38 o 
   3   3   3      623.11     1021.21     38.47 o 
   4   3   3     4455.29     4367.45     81.68 o 
   5   3   3      280.67      362.35     24.50 o 
   6   3   3       10.66      151.23     28.33 o 
   7   3   3       51.95      145.58     50.91 o 
   0   4   3     2794.60     3302.52    163.67 o 
   1   4   3    24915.13    27417.45    429.95 o 
   2   4   3    25373.99    26505.47    507.74 o 
   3   4   3     3544.32     3204.88     61.46 o 
   4   4   3     3070.12     2929.53     59.40 o 
   5   4   3     1972.05     1952.70     76.74 o 
   6   4   3      829.61      755.38     37.17 o 
   7   4   3       22.68       94.66     49.21 o 
   1   5   3      536.51      478.42     15.13 o 
   2   5   3       32.71      115.31     23.25 o 
   3   5   3    14236.19    14501.93    309.61 o 
   4   5   3     1260.34     1159.70     35.23 o 
   5   5   3      173.76      370.07     33.88 o 
   6   5   3     1876.19     1892.97     56.73 o 
   7   5   3      666.77      810.85     63.71 o 
   0   6   3     9797.77    10443.06    286.02 o 
   1   6   3    11442.35    11465.38    221.76 o 
   2   6   3    11515.22    11597.76    225.52 o 
   3   6   3     3872.40     3915.77    108.42 o 
   4   6   3       14.21       46.58     19.82 o 
   5   6   3       32.50       56.02     25.42 o 
   6   6   3      573.87      621.27     37.94 o 
   7   6   3      197.16      306.27    130.00 o 
   1   7   3    22895.28    26096.69    499.80 o 
   2   7   3    26336.81    25325.28    417.70 o 
   3   7   3    20842.54    19668.52    353.41 o 
   4   7   3      290.68      281.32     26.25 o 
   5   7   3     1442.98     1226.26     43.70 o 
   6   7   3     3798.19     3802.70    110.63 o 
   7   7   3     1542.56     1658.91     89.43 o 
   0   8   3     3791.78     4586.80    132.76 o 
   1   8   3      275.14      225.27     20.43 o 
   2   8   3     1246.10     1347.82     34.68 o 
   3   8   3     4934.09     4588.17    169.35 o 
   4   8   3       76.98      268.71     24.49 o 
   5   8   3      155.97      159.58     22.25 o 
   6   8   3      196.01      169.44     44.51 o 
   7   8   3       55.13       53.62     53.62 o 
   1   9   3       45.35      216.46     17.22 o 
   2   9   3     4276.76     3618.24     68.09 o 
   3   9   3     8725.11     7491.13    165.53 o 
   4   9   3     2072.53     1985.59     58.52 o 
   5   9   3      509.23      525.38     31.65 o 
   6   9   3     5956.54     5715.74    172.24 o 
   7   9   3      428.57      532.94     62.75 o 
   0  10   3    28017.39    30649.59    996.96 o 
   1  10   3    10313.20    11287.58    222.94 o 
   2  10   3       16.82       98.54     19.39 o 
   3  10   3      574.16      796.95     49.41 o 
   4  10   3     9538.02     9102.99    185.43 o 
   5  10   3      704.61      728.57     50.97 o 
   6  10   3      926.71      996.70     72.52 o 
   7  10   3      330.66      291.33     59.89 o 
   1  11   3      364.73      456.65     24.63 o 
   2  11   3     3246.59     2981.66     64.62 o 
   3  11   3       88.22      267.66     38.18 o 
   4  11   3     1035.16     1039.89     47.75 o 
   5  11   3     2041.11     2021.58     84.30 o 
   6  11   3       20.19      104.47     55.57 o 
   7  11   3      427.69      495.51     65.26 o 
   0  12   3    37319.64    38400.74   1247.96 o 
   1  12   3     1199.78     1140.75     40.48 o 
   2  12   3      364.35      467.00     36.59 o 
   3  12   3     4434.58     4168.74     93.43 o 
   4  12   3     2222.23     2155.87     77.05 o 
   5  12   3       35.28       44.54     43.27 o 
   6  12   3      100.32       28.74    107.16 o 
   1  13   3     2273.93     2550.90     62.72 o 
   2  13   3      424.38      440.94     33.65 o 
   3  13   3       54.60      204.45     33.89 o 
   4  13   3      535.04      624.70     48.19 o 
   5  13   3      751.60      690.86     55.37 o 
   6  13   3       83.39      293.92    115.03 o 
   0  14   3     2354.27     2563.72    165.07 o 
   1  14   3    11023.71    10449.74    249.82 o 
   2  14   3      272.55      446.58     41.34 o 
   3  14   3       82.09      105.45     33.06 o 
   4  14   3     2203.18     2240.89     81.40 o 
   5  14   3       21.02      103.96     82.37 o 
   6  14   3      499.22      436.49     69.35 o 
   1  15   3     1362.58     1387.06     98.17 o 
   2  15   3     1088.56     1082.63     53.79 o 
   3  15   3     1098.12     1249.59    133.21 o 
   4  15   3     3459.75     3235.20    139.35 o 
   5  15   3      698.20      611.31     78.16 o 
   6  15   3     1015.37     1175.08     82.50 o 
   0  16   3      944.04     1142.03    204.28 o 
   1  16   3      107.16      260.73     41.04 o 
   2  16   3     2674.29     2680.34    108.47 o 
   3  16   3      114.60      119.57     70.28 o 
   4  16   3        8.75      -16.82     57.31 o 
   5  16   3        1.20      -43.94     60.49 o 
   1  17   3     1647.33     1923.40    175.71 o 
   2  17   3      315.21      351.29     45.59 o 
   3  17   3      272.92      276.16     61.80 o 
   4  17   3      995.97     1122.96     83.04 o 
   5  17   3     2731.02     2552.01    182.66 o 
   0  18   3      179.87      349.25     64.78 o 
   1  18   3     1371.70     1369.50     76.47 o 
   2  18   3     2997.71     2946.38    130.24 o 
   3  18   3      900.29     1050.09     80.19 o 
   4  18   3      347.94      391.58     67.86 o 
   5  18   3       86.76       66.95     62.29 o 
   1  19   3     1320.31     1558.00    120.01 o 
   2  19   3        6.63      105.94     62.56 o 
   3  19   3      154.08       99.00     65.10 o 
   4  19   3      433.31      492.20     71.71 o 
   0  20   3      485.08      460.78    103.33 o 
   1  20   3     3565.20     3782.09    130.08 o 
   2  20   3     6248.53     6056.83    224.49 o 
   3  20   3       51.11       37.02     65.65 o 
   4  20   3      125.03       97.34     67.68 o 
   1  21   3       99.49      286.86     75.35 o 
   2  21   3       37.20       45.08     68.56 o 
   3  21   3     1246.25     1358.77     95.91 o 
   0  22   3     1029.63     1111.93    128.68 o 
   1  22   3      543.10      661.64     82.05 o 
   2  22   3     2389.74     2433.32    125.29 o 
   1  23   3      259.05      195.08    108.97 o 
   0   0   4      832.85      602.51     36.51 o 
   1   0   4     1594.82     1440.92     43.96 o 
   2   0   4     7679.61     8164.42    178.39 o 
   3   0   4      359.75      167.44     24.63 o 
   4   0   4        3.70       32.40     26.03 o 
   5   0   4     5366.36     5017.22    133.06 o 
   6   0   4       41.29       85.43     35.44 o 
   7   0   4     2445.46     2808.57    163.20 o 
   1   1   4    10775.56    12788.58    218.40 o 
   2   1   4     4659.40     4790.68     76.43 o 
   3   1   4      641.14      743.48     26.05 o 
   4   1   4      574.22      684.11     34.73 o 
   5   1   4     3951.03     4223.13     81.17 o 
   6   1   4       34.14       84.05     24.90 o 
   7   1   4      259.12      392.28     54.74 o 
   0   2   4     1293.00     1576.51     80.57 o 
   1   2   4    89177.55    95379.11   1507.09 o 
   2   2   4     2013.38     1938.26     39.61 o 
   3   2   4       37.33      110.24     16.18 o 
   4   2   4     1521.88     1808.82     65.17 o 
   5   2   4     2766.37     2709.65     57.96 o 
   6   2   4      369.93      399.41     30.95 o 
   7   2   4     1077.01     1263.63     62.91 o 
   1   3   4    24990.63    27947.26    468.88 o 
   2   3   4      799.75      693.77     23.93 o 
   3   3   4    13601.83    13346.11    227.26 o 
   4   3   4      837.53      963.00     32.65 o 
   5   3   4     2399.23     2494.52     58.38 o 
   6   3   4     2247.98     2302.33     59.12 o 
   7   3   4      529.56      668.18     48.14 o 
   0   4   4      540.02      601.97     21.86 o 
   1   4   4      338.22      734.15     36.29 o 
   2   4   4     2877.33     3049.18     60.23 o 
   3   4   4       26.59      104.27     24.94 o 
   4   4   4     2290.02     2163.06     64.37 o 
   5   4   4     3921.21     4027.72     78.24 o 
   6   4   4      436.48      499.99     33.86 o 
   7   4   4     1434.97     1536.32     83.94 o 
   1   5   4     6144.44     6801.67    117.24 o 
   2   5   4    12688.33    13053.75    274.36 o 
   3   5   4      543.73      474.79     33.24 o 
   4   5   4      770.24      797.06     29.31 o 
   5   5   4    15001.54    14354.39    265.61 o 
   6   5   4      229.85      320.53     37.47 o 
   7   5   4      957.36     1019.48    152.48 o 
   0   6   4    36165.11    39901.30   1077.60 o 
   1   6   4     3821.79     4533.13     85.03 o 
   2   6   4      181.01      306.47     23.93 o 
   3   6   4    12874.02    12096.10    235.90 o 
   4   6   4      967.58     1002.98     32.66 o 
   5   6   4      187.13      184.84     26.45 o 
   6   6   4      255.14      314.36     33.49 o 
   7   6   4      108.17      111.43     53.88 o 
   1   7   4    25674.11    28691.35    548.59 o 
   2   7   4       87.34      123.33     19.96 o 
   3   7   4     2123.13     2098.86     50.60 o 
   4   7   4     1730.89     1542.42     54.07 o 
   5   7   4     1389.45     1482.44     47.17 o 
   6   7   4      169.27      219.26     45.23 o 
   7   7   4      214.11      377.18     56.72 o 
   0   8   4    21527.87    22759.73    618.89 o 
   1   8   4    12899.83    12227.30    258.05 o 
   2   8   4     1584.71     1487.01     35.92 o 
   3   8   4     4184.61     3929.14     78.85 o 
   4   8   4     6492.77     5796.39    133.16 o 
   5   8   4      253.53      250.70     28.58 o 
   6   8   4      395.29      440.36     54.57 o 
   7   8   4       85.38      123.60     54.83 o 
   1   9   4     1132.88     1392.69     40.86 o 
   2   9   4     1176.70     1072.89     38.91 o 
   3   9   4     4863.28     5233.09    119.60 o 
   4   9   4       73.54      126.16     27.35 o 
   5   9   4      484.01      485.08     43.60 o 
   6   9   4     1067.91     1193.42    104.15 o 
   7   9   4      663.33      866.46     69.77 o 
   0  10   4     4641.25     5069.37    553.37 o 
   1  10   4     6212.75     6061.40    123.85 o 
   2  10   4      601.13      603.87     25.64 o 
   3  10   4    10618.26     9931.08    217.41 o 
   4  10   4      433.64      500.77     48.33 o 
   5  10   4      129.98      208.56     36.51 o 
   6  10   4      176.78      143.82     52.55 o 
   7  10   4        0.54       34.14     53.58 o 
   1  11   4      246.24      776.35     60.39 o 
   2  11   4     2263.82     2279.41     54.01 o 
   3  11   4    11018.16     9552.36    210.34 o 
   4  11   4      145.66      199.90     29.51 o 
   5  11   4     2616.61     2507.75    127.67 o 
   6  11   4      596.22      622.47     65.20 o 
   7  11   4     1187.65     1354.11     84.56 o 
   0  12   4     2465.84     3056.03    279.64 o 
   1  12   4     2925.49     3013.24    109.85 o 
   2  12   4     1138.68     1093.57     39.09 o 
   3  12   4      315.68      517.46     58.40 o 
   4  12   4      153.81      194.67     39.77 o 
   5  12   4      692.21      756.12     56.25 o 
   6  12   4        8.04        3.54     78.59 o 
   1  13   4      164.96      479.98     44.77 o 
   2  13   4      560.20      666.74     38.87 o 
   3  13   4     9769.20     8915.37    196.19 o 
   4  13   4      956.06      903.20     52.87 o 
   5  13   4      591.38      763.37     57.13 o 
   6  13   4      231.13      325.31    128.94 o 
   0  14   4      466.63      544.72     91.03 o 
   1  14   4    11229.46    10808.19    258.37 o 
   2  14   4     1254.70     1243.81     57.69 o 
   3  14   4      169.60      198.59     35.37 o 
   4  14   4      341.72      402.18     58.36 o 
   6  14   4       34.48        6.85     58.91 o 
   1  15   4     4445.03     4504.75    120.59 o 
   2  15   4        7.53        5.27     38.57 o 
   3  15   4     6882.86     6535.23    150.20 o 
   4  15   4      187.30      291.38    111.83 o 
   5  15   4      203.67      370.04     63.05 o 
   6  15   4       15.48        1.55     60.71 o 
   0  16   4      297.37      391.76     57.47 o 
   1  16   4     4070.77     4236.97    133.20 o 
   2  16   4     2688.50     2620.23    135.05 o 
   3  16   4      103.35      131.51     54.65 o 
   4  16   4       20.12       13.73     55.95 o 
   5  16   4       64.29       73.73     62.31 o 
   1  17   4     6562.66     6013.77    178.75 o 
   2  17   4       19.31       62.12     42.42 o 
   3  17   4       25.58       21.58     55.99 o 
   4  17   4      133.65      124.62     61.83 o 
   5  17   4     1094.07     1210.20     85.74 o 
   0  18   4      572.95      704.52    104.99 o 
   1  18   4      615.92      850.55     61.35 o 
   2  18   4     2330.03     2405.69    150.34 o 
   3  18   4     1788.02     1805.60    101.79 o 
   4  18   4     1025.03     1080.24     82.77 o 
   5  18   4      265.38      236.77     67.66 o 
   1  19   4     1591.79     1525.73     83.91 o 
   2  19   4      275.14      330.29     69.24 o 
   3  19   4      402.66      513.87     72.26 o 
   4  19   4      691.14      691.94     73.35 o 
   0  20   4     1151.27     1280.84    127.43 o 
   1  20   4        2.09      183.76     56.15 o 
   2  20   4      229.21      427.01     71.61 o 
   3  20   4      647.82      641.94     75.71 o 
   4  20   4        8.12       11.99     66.64 o 
   1  21   4     3395.85     3480.99    152.68 o 
   2  21   4        3.33      -68.06     68.06 o 
   3  21   4      224.61      342.19     72.87 o 
   0  22   4       33.23      -14.08    109.23 o 
   1  22   4     1241.19     1402.05    138.55 o 
   2  22   4      832.37     1063.95     97.37 o 
   1  23   4      281.79      278.32    119.25 o 
   1   1   5    46160.35    49600.03    798.62 o 
   2   1   5     7269.80     7549.12    117.80 o 
   3   1   5       37.89       78.83     15.63 o 
   4   1   5      289.55      336.07     20.50 o 
   5   1   5    16602.92    16354.92    279.48 o 
   6   1   5     1173.14     1218.63     40.55 o 
   7   1   5      820.94      955.72     70.10 o 
   0   2   5       73.26       50.27     15.58 o 
   1   2   5    17880.47    19851.15    299.24 o 
   2   2   5     3206.64     3479.43     96.24 o 
   3   2   5     7274.04     7161.91    125.38 o 
   4   2   5      210.32      328.34     32.87 o 
   5   2   5      392.44      394.74     28.72 o 
   6   2   5       92.83      120.93     28.13 o 
   7   2   5     1291.53     1484.82     83.25 o 
   1   3   5    40083.23    42183.93    666.18 o 
   2   3   5     1419.43     1444.40     33.55 o 
   3   3   5     1961.65     2226.70     54.64 o 
   4   3   5       52.85       63.93     19.08 o 
   5   3   5     2523.47     2507.08     55.63 o 
   6   3   5     2679.06     2671.94     69.19 o 
   7   3   5        2.42      159.33     40.94 o 
   0   4   5     1238.23     1456.43     60.66 o 
   1   4   5    77713.83    83040.84   1474.44 o 
   2   4   5     2370.94     2269.40     66.65 o 
   3   4   5     3264.18     3005.70     67.26 o 
   4   4   5      404.94      528.71     30.50 o 
   5   4   5        8.67       60.76     24.94 o 
   6   4   5      181.84      204.29     30.41 o 
   7   4   5      664.63      891.16     55.51 o 
   1   5   5       77.28      116.70     11.91 o 
   2   5   5     1134.04     1226.84     35.74 o 
   3   5   5    16754.36    16403.50    295.08 o 
   4   5   5     2506.80     2275.57     50.34 o 
   5   5   5      139.48      476.93     52.21 o 
   6   5   5      555.40      597.57     35.66 o 
   7   5   5     1165.15     1197.76     78.02 o 
   0   6   5    12458.38    15711.90    427.06 o 
   1   6   5     8916.74     8602.37    155.27 o 
   2   6   5     1430.47     1693.34     47.88 o 
   3   6   5     8229.06     7883.20    145.94 o 
   4   6   5     1394.27     1524.28     68.00 o 
   5   6   5      775.71      758.64     33.71 o 
   6   6   5      691.70      709.68     40.12 o 
   7   6   5     1157.58     1261.69     79.63 o 
   1   7   5     2635.87     2923.44     66.39 o 
   2   7   5      454.07      569.64     24.50 o 
   3   7   5    12443.47    11745.40    229.44 o 
   4   7   5     1571.04     1521.79     44.61 o 
   5   7   5     5319.43     4988.66    101.80 o 
   6   7   5      541.21      590.37     41.45 o 
   7   7   5     1904.69     1988.10     97.94 o 
   0   8   5     3495.69     4812.35    366.47 o 
   1   8   5     1017.86     1047.06     60.69 o 
   2   8   5     2078.01     2450.50     58.56 o 
   3   8   5     1138.02     1228.69     40.58 o 
   4   8   5     1344.40     1373.52     88.95 o 
   5   8   5      393.84      320.55     28.96 o 
   6   8   5       62.02      139.80     55.68 o 
   7   8   5      307.07      321.16     57.99 o 
   1   9   5       47.83       62.96     22.37 o 
   2   9   5       54.36        6.03     16.52 o 
   3   9   5    21088.22    18894.13    402.23 o 
   4   9   5       83.81       74.59     27.27 o 
   5   9   5       42.83       76.38     20.36 o 
   6   9   5       20.61       52.93     49.87 o 
   7   9   5     1609.32     1686.14     93.30 o 
   0  10   5    10112.21    11302.46    743.59 o 
   1  10   5    19241.65    19918.86    360.55 o 
   2  10   5     9008.29     9027.82    164.10 o 
   3  10   5     1438.07     1560.33     70.02 o 
   4  10   5       14.09       54.74     27.98 o 
   5  10   5        4.30       27.04     31.02 o 
   6  10   5      117.51      100.80     54.83 o 
   7  10   5      160.78      232.17     58.99 o 
   1  11   5    15946.84    16902.38    330.63 o 
   2  11   5      900.98      962.27     34.30 o 
   3  11   5     3436.77     3380.16     79.62 o 
   4  11   5      139.49      163.05     33.79 o 
   5  11   5      136.95      253.57     45.26 o 
   6  11   5      370.37      481.34     86.68 o 
   0  12   5     1708.74     2079.37    116.11 o 
   1  12   5     6177.18     5933.87    122.94 o 
   2  12   5     3242.25     3299.48     76.89 o 
   3  12   5    12490.29    11563.57    229.79 o 
   4  12   5      749.30      839.81     49.87 o 
   5  12   5        6.67      -16.67     56.78 o 
   6  12   5       68.02      176.20    140.85 o 
   1  13   5     7753.53     7760.96    171.19 o 
   2  13   5     4351.01     4232.55    104.90 o 
   3  13   5     4020.70     3922.08     99.02 o 
   4  13   5       23.13       77.77     35.75 o 
   5  13   5     6892.85     6324.01    189.40 o 
   6  13   5      260.91      273.14     59.34 o 
   0  14   5     1264.08     1232.76    125.08 o 
   1  14   5     4690.32     4717.11    124.84 o 
   2  14   5      522.11      605.66     56.58 o 
   3  14   5     1429.51     1389.16     64.71 o 
   4  14   5       64.81       72.42     48.76 o 
   5  14   5     1414.40     1313.83     86.64 o 
   6  14   5       20.45       15.48     59.47 o 
   1  15   5     6225.26     6141.05    155.73 o 
   2  15   5        4.24      -16.29     39.36 o 
   3  15   5     1594.72     1435.00     64.55 o 
   4  15   5        0.13       13.00     56.56 o 
   5  15   5     1641.33     1450.62    131.36 o 
   6  15   5      316.98      407.92     67.16 o 
   0  16   5      852.33     1124.01     94.06 o 
   1  16   5      695.83      768.09     55.49 o 
   2  16   5     1792.76     1755.39    116.99 o 
   3  16   5     1095.38     1091.09     63.08 o 
   4  16   5      748.38      706.59     68.81 o 
   5  16   5      719.33      778.63     74.45 o 
   1  17   5      245.03      398.18     51.76 o 
   2  17   5     2204.91     1986.27     78.40 o 
   3  17   5      500.84      580.50    117.15 o 
   4  17   5      126.49      139.87     61.94 o 
   5  17   5     2395.53     2388.64    122.13 o 
   0  18   5     5040.26     5015.63    189.03 o 
   1  18   5     1764.50     1685.14     83.39 o 
   2  18   5      577.07      829.23     76.84 o 
   3  18   5     1503.87     1386.26     94.21 o 
   4  18   5      312.35      359.90     67.91 o 
   5  18   5      187.26      193.84     67.07 o 
   1  19   5      136.97      168.30     56.02 o 
   2  19   5       18.38       -1.16     64.64 o 
   3  19   5      144.13      182.22     87.19 o 
   4  19   5        1.98      -36.36     64.65 o 
   0  20   5     1420.79     1322.67    140.35 o 
   1  20   5     3200.88     3586.86    124.92 o 
   2  20   5     1078.59     1193.84     86.20 o 
   3  20   5      427.09      490.65     73.84 o 
   4  20   5     1505.27     1537.17     97.51 o 
   1  21   5       20.69      126.13     58.89 o 
   2  21   5       15.46      -57.84     68.31 o 
   3  21   5     1482.19     1578.77    141.42 o 
   0  22   5     3142.05     2998.25    200.12 o 
   1  22   5      553.91      854.34    122.44 o 
   2  22   5      779.45      758.99    132.70 o 
   1  23   5      698.95      708.97    124.18 o 
   0   0   6    10223.75    10169.90    333.48 o 
   1   0   6     1566.96     1339.83     59.06 o 
   2   0   6    16360.48    16539.35    355.36 o 
   3   0   6    33754.52    32562.62    772.96 o 
   4   0   6     3452.13     3694.35    113.39 o 
   5   0   6      252.74      206.66     31.69 o 
   6   0   6      447.63      415.91     39.52 o 
   7   0   6      704.45      762.68     92.12 o 
   1   1   6     9169.84    10252.30    155.54 o 
   2   1   6      112.57      142.79     11.67 o 
   3   1   6     4871.13     6080.33    209.14 o 
   4   1   6      142.67      178.68     20.28 o 
   5   1   6     5365.88     5288.17    103.74 o 
   6   1   6        7.46       22.01     27.34 o 
   7   1   6      213.83      495.35     56.31 o 
   0   2   6      638.42      859.48     81.50 o 
   1   2   6    12506.26    12466.49    190.80 o 
   2   2   6    23393.48    24552.42    389.72 o 
   3   2   6     3245.42     3267.71     70.16 o 
   4   2   6     8504.96     8228.66    144.13 o 
   5   2   6      367.56      331.20     24.51 o 
   6   2   6      703.92      745.56     36.74 o 
   7   2   6      653.58      774.40     62.88 o 
   1   3   6      229.61      239.11     30.06 o 
   2   3   6     3745.10     4332.21     82.04 o 
   3   3   6    31515.95    32035.44    577.61 o 
   4   3   6     1519.53     1402.24     37.72 o 
   5   3   6       98.97      125.95     23.21 o 
   6   3   6       92.69      139.37     30.19 o 
   7   3   6     1947.10     2166.79     82.67 o 
   0   4   6    59772.73    69634.77   1644.17 o 
   1   4   6       72.34      196.81     13.64 o 
   2   4   6    39847.45    40364.20    779.12 o 
   3   4   6     4589.70     4800.25     91.89 o 
   4   4   6     3474.42     3145.10     63.38 o 
   5   4   6        6.15       11.75     24.95 o 
   6   4   6     1196.44     1266.90     47.39 o 
   7   4   6      276.82      393.10     52.17 o 
   1   5   6     1469.48     1406.92     43.99 o 
   2   5   6     2110.05     2739.05     61.60 o 
   3   5   6    16697.78    16355.09    294.72 o 
   4   5   6        9.76       28.26     18.74 o 
   5   5   6     9678.87     9030.27    171.61 o 
   6   5   6      127.22      159.17     30.72 o 
   7   5   6     1600.69     1801.92     91.90 o 
   0   6   6    36589.18    41599.19   1122.27 o 
   1   6   6    10309.96    10854.54    210.72 o 
   2   6   6    35675.21    34475.86    660.00 o 
   3   6   6    17038.58    16639.64    299.93 o 
   4   6   6     9374.84     8688.58    179.22 o 
   5   6   6       20.16       -5.62     25.38 o 
   6   6   6     1446.69     1479.78     60.84 o 
   7   6   6      777.25      883.45     67.55 o 
   1   7   6     7424.45     7649.07    140.09 o 
   2   7   6       84.06      192.86     20.98 o 
   3   7   6     4077.19     3685.38     89.40 o 
   4   7   6      773.09      769.41     34.43 o 
   5   7   6      943.20     1177.57     87.19 o 
   6   7   6      112.53      135.50     40.95 o 
   7   7   6      410.66      585.70    112.65 o 
   0   8   6    38310.20    41055.88   1109.97 o 
   1   8   6    41210.79    41535.89    861.72 o 
   2   8   6    25891.87    24903.16    527.58 o 
   3   8   6     4829.22     4361.37    102.66 o 
   4   8   6     9383.73     8846.26    179.61 o 
   5   8   6     1065.82     1021.98     50.20 o 
   6   8   6     1301.51     1180.54     81.77 o 
   7   8   6      303.98      421.64     60.15 o 
   1   9   6     1245.55     1906.69     74.95 o 
   2   9   6      963.56      987.11     31.12 o 
   3   9   6     3828.70     3910.77     88.63 o 
   4   9   6      467.32      525.32     36.81 o 
   5   9   6      807.08      973.61     49.10 o 
   6   9   6     1437.71     1500.33     87.61 o 
   7   9   6      784.86      963.97     72.47 o 
   0  10   6    15343.81    15522.47    538.89 o 
   1  10   6     9054.99     8871.76    176.72 o 
   2  10   6     7023.67     6812.37    167.07 o 
   3  10   6     2132.36     1871.63     65.83 o 
   4  10   6      806.69      815.38     37.58 o 
   5  10   6      848.12      917.97     46.96 o 
   6  10   6      517.92      453.76     60.77 o 
   7  10   6     1145.69     1214.57     88.45 o 
   1  11   6     3724.69     4157.98    208.61 o 
   2  11   6     1758.35     1435.53     51.86 o 
   3  11   6     4903.62     4522.02    115.00 o 
   4  11   6     2223.36     1935.17     63.37 o 
   5  11   6     5182.74     5251.73    162.90 o 
   6  11   6      649.28      731.76     92.90 o 
   0  12   6     1486.38     1547.10    231.69 o 
   1  12   6      485.08      565.17     32.00 o 
   2  12   6     3386.48     3126.37    135.39 o 
   3  12   6      428.18      534.31     65.49 o 
   4  12   6      932.61      925.78     45.31 o 
   5  12   6      155.82      187.87     47.57 o 
   6  12   6      560.41      615.50     66.70 o 
   1  13   6    11753.70    11993.46    334.25 o 
   2  13   6      104.77      146.97     33.34 o 
   3  13   6      408.69      597.07     53.92 o 
   4  13   6       86.46      120.52     42.29 o 
   5  13   6     4537.75     4378.18    180.45 o 
   6  13   6       72.25       26.03     53.44 o 
   0  14   6      702.54     1036.07    102.29 o 
   1  14   6     5571.76     5731.32    146.32 o 
   2  14   6     2924.98     2849.31     90.39 o 
   3  14   6     5304.19     4809.11    116.40 o 
   4  14   6      741.48      680.80     55.79 o 
   5  14   6       40.86       29.39     58.23 o 
   6  14   6      114.62       33.09     61.11 o 
   1  15   6     3726.15     3525.53    116.90 o 
   2  15   6       26.34       80.79     40.77 o 
   3  15   6       16.56      204.31     40.29 o 
   4  15   6      143.40      183.29     56.97 o 
   5  15   6      181.34       36.69     88.34 o 
   6  15   6       94.42       39.04     59.70 o 
   0  16   6     2908.80     3017.12    130.24 o 
   1  16   6     4080.27     4221.88    134.41 o 
   2  16   6     3408.00     3339.25     99.26 o 
   3  16   6      878.21      953.36     53.27 o 
   4  16   6     1337.43     1266.07     87.88 o 
   5  16   6        3.69      139.60    101.82 o 
   1  17   6        4.97       54.83     49.32 o 
   2  17   6       34.48      123.03     45.64 o 
   3  17   6     2268.13     2168.68    109.38 o 
   4  17   6      219.36      112.27     62.26 o 
   5  17   6       39.25       82.71     61.27 o 
   0  18   6     5183.16     4500.66    249.56 o 
   1  18   6      314.17      400.80     54.35 o 
   2  18   6     5162.59     5023.58    136.52 o 
   3  18   6      413.52      584.87     71.32 o 
   4  18   6     1729.30     1508.46    130.81 o 
   5  18   6      122.77        4.72     89.69 o 
   1  19   6       80.01      102.25     54.25 o 
   2  19   6      482.72      512.55     52.96 o 
   3  19   6     1063.33     1098.56     84.76 o 
   4  19   6      182.34       80.02     67.91 o 
   0  20   6      323.19      332.58    102.87 o 
   1  20   6        3.65      147.43     58.13 o 
   2  20   6     1259.25     1378.54     99.39 o 
   3  20   6       24.79       52.95     67.79 o 
   4  20   6      281.67      386.40    108.51 o 
   1  21   6      542.97      684.24     84.39 o 
   2  21   6      195.70       56.72     71.83 o 
   3  21   6     1827.07     1824.44    118.00 o 
   0  22   6      140.87      187.63    107.91 o 
   1  22   6     1960.96     1853.03    163.92 o 
   2  22   6      372.21      461.99     81.80 o 
   1  23   6      130.21      113.07    111.06 o 
   1   1   7    32509.14    35053.02    504.81 o 
   2   1   7      211.22      364.30     15.44 o 
   3   1   7    79420.23    77805.87   1298.37 o 
   4   1   7     2720.63     2741.31     59.93 o 
   5   1   7       16.37      103.45     21.97 o 
   6   1   7       83.49      119.10     29.23 o 
   7   1   7     5375.28     5382.90    194.19 o 
   0   2   7    91699.32   103896.75   2800.06 o 
   1   2   7    46114.55    49592.77    793.78 o 
   2   2   7     8730.34     8778.04    142.11 o 
   3   2   7    14447.21    14120.87    258.14 o 
   4   2   7     1975.60     2380.36     85.33 o 
   5   2   7      229.70      192.06     23.41 o 
   6   2   7       23.71       69.71     29.37 o 
   7   2   7       65.57      116.29     52.73 o 
   1   3   7    36231.82    39763.73    717.32 o 
   2   3   7      330.79      265.70     17.63 o 
   3   3   7    33304.05    33529.98    648.48 o 
   4   3   7      479.05      521.75     23.63 o 
   5   3   7      503.41      662.31     31.65 o 
   6   3   7        1.86       52.37     29.62 o 
   7   3   7     1864.72     2191.05    100.84 o 
   0   4   7     1490.27     2214.18     65.15 o 
   1   4   7    19934.02    19332.55    327.56 o 
   2   4   7    12323.93    12340.65    242.32 o 
   3   4   7     9222.15     8550.18    157.55 o 
   4   4   7      483.83      577.02     36.50 o 
   5   4   7      129.52      126.62     26.53 o 
   6   4   7        4.74       43.78     29.15 o 
   7   4   7       49.23      100.75     42.04 o 
   1   5   7    36665.41    37891.77    724.74 o 
   2   5   7     1371.97     1279.82     36.39 o 
   3   5   7      867.80      923.15     36.37 o 
   4   5   7     1107.50     1035.54     41.67 o 
   5   5   7     6242.38     6193.21    122.15 o 
   6   5   7      202.42      262.88     35.40 o 
   7   5   7        0.72      116.07     48.75 o 
   0   6   7       23.91      112.68     34.02 o 
   1   6   7     9537.25     9642.30    188.22 o 
   2   6   7      722.40      810.30     51.55 o 
   3   6   7    11127.78    10056.74    200.79 o 
   4   6   7        1.24      149.12     42.25 o 
   5   6   7       33.79       53.60     26.71 o 
   6   6   7        2.73       43.34     41.22 o 
   7   6   7      353.48      407.83     59.53 o 
   1   7   7    17888.80    18886.90    335.67 o 
   2   7   7     3169.90     3108.50     77.03 o 
   3   7   7     1062.03     1118.89     39.58 o 
   4   7   7     4237.79     3865.69     87.28 o 
   5   7   7    13628.31    12934.96    261.87 o 
   6   7   7       23.24       58.23     41.47 o 
   7   7   7      233.04      270.17     85.87 o 
   0   8   7     5820.62     6221.50    176.09 o 
   1   8   7       43.06      187.12     19.69 o 
   2   8   7     3520.61     3056.04    141.13 o 
   3   8   7     1307.29     1222.05     46.02 o 
   4   8   7     4018.94     4056.01     91.40 o 
   5   8   7      194.28      229.36     30.55 o 
   6   8   7      287.85      357.13     44.25 o 
   7   8   7      225.67      220.07     57.07 o 
   1   9   7    52451.22    54289.39   1035.59 o 
   2   9   7     2829.25     2261.77     60.55 o 
   3   9   7     1512.94     1433.91     45.27 o 
   4   9   7      772.16      759.46     35.30 o 
   5   9   7     5154.59     4690.97    105.24 o 
   6   9   7     1239.10     1257.27     82.79 o 
   7   9   7       48.71      122.60     76.93 o 
   0  10   7      262.23      554.28     44.59 o 
   1  10   7    15471.99    16040.35    331.49 o 
   2  10   7     3914.41     3649.92    156.91 o 
   3  10   7      232.24      309.96     27.49 o 
   4  10   7      150.73      156.71     31.01 o 
   5  10   7      451.57      538.57     40.32 o 
   6  10   7        6.52      -19.77     72.68 o 
   7  10   7       30.35       11.23     56.25 o 
   1  11   7    15411.76    15454.30    341.13 o 
   2  11   7      565.48      426.79     33.06 o 
   3  11   7     6735.61     6012.35    154.52 o 
   4  11   7        6.93       52.49     32.97 o 
   5  11   7     8180.83     7942.61    243.44 o 
   6  11   7       29.11       26.94     54.15 o 
   0  12   7     3660.84     3314.90    129.56 o 
   1  12   7     6477.54     6408.66    142.85 o 
   2  12   7     2318.21     2229.72     86.53 o 
   3  12   7     3437.30     3331.18     87.52 o 
   4  12   7      740.55      683.80     42.16 o 
   5  12   7      610.25      594.92     54.94 o 
   6  12   7       37.54       15.78     57.73 o 
   1  13   7    16557.90    16047.58    340.76 o 
   2  13   7        7.80       62.87     34.05 o 
   3  13   7    13591.19    12118.71    261.93 o 
   4  13   7      481.30      377.98     50.21 o 
   5  13   7      162.09      251.63     56.86 o 
   6  13   7       11.24      -55.10     55.10 o 
   0  14   7      267.49      526.05     53.97 o 
   1  14   7    13882.70    13231.50    361.97 o 
   2  14   7     1581.81     1555.11     66.37 o 
   3  14   7      796.52      973.09     47.08 o 
   4  14   7      116.31      197.31     41.10 o 
   5  14   7     1220.74     1144.41     83.42 o 
   6  14   7       19.46      -21.45     57.81 o 
   1  15   7       34.39      115.76     44.41 o 
   2  15   7       36.94       67.56     41.05 o 
   3  15   7    10571.73     9533.73    211.07 o 
   4  15   7      207.53      187.06     56.42 o 
   5  15   7      166.59       86.29     60.64 o 
   6  15   7      123.41       71.89     63.03 o 
   0  16   7      168.26      547.00    153.65 o 
   1  16   7      417.92      584.59     51.78 o 
   2  16   7       35.07       56.17     42.14 o 
   3  16   7       33.50       96.04     39.47 o 
   4  16   7        1.84       53.14     60.15 o 
   5  16   7      236.30      163.75     92.23 o 
   1  17   7     1065.51     1139.65     65.47 o 
   2  17   7      883.23      843.83     53.01 o 
   3  17   7     4322.19     4042.56    116.50 o 
   4  17   7       30.44       -8.80     57.91 o 
   5  17   7     1646.94     1660.03     99.08 o 
   0  18   7      712.21      805.67    108.02 o 
   1  18   7     1054.17     1091.46     69.75 o 
   2  18   7        8.72      100.45     46.46 o 
   3  18   7     4939.74     4362.06    171.71 o 
   4  18   7       66.37       69.47     63.76 o 
   1  19   7       21.30      142.05     53.54 o 
   2  19   7       50.69      150.59     50.53 o 
   3  19   7     1304.52     1542.53    100.54 o 
   4  19   7       49.95      -41.75     65.59 o 
   0  20   7      209.78      221.89    102.90 o 
   1  20   7     2130.65     2095.82    121.56 o 
   2  20   7       82.40      113.31    100.99 o 
   3  20   7      504.22      546.06     75.68 o 
   4  20   7       90.69       28.93     69.22 o 
   1  21   7     2811.03     2754.93    135.98 o 
   2  21   7        3.52        4.06     67.85 o 
   3  21   7       61.68      182.62     71.87 o 
   0  22   7       65.39       97.21    108.03 o 
   1  22   7      551.27      844.04     72.72 o 
   2  22   7       87.59       58.88     71.42 o 
   1  23   7     1619.10     1856.24    165.08 o 
   0   0   8   229935.88   241797.83   6570.78 o 
   1   0   8      184.62      238.22     20.90 o 
   2   0   8       52.99      146.78     15.73 o 
   3   0   8    27463.97    28152.31    669.46 o 
   4   0   8     5596.48     5940.00    151.96 o 
   5   0   8       25.69       26.20     33.98 o 
   6   0   8     2047.55     1992.32    100.25 o 
   7   0   8     1061.33     1086.51    106.90 o 
   1   1   8     9819.84    11519.44    196.14 o 
   2   1   8     4316.72     4821.32     89.03 o 
   3   1   8      905.26      965.63     38.47 o 
   4   1   8      441.61      522.89     23.64 o 
   5   1   8     3569.07     3970.09    101.51 o 
   6   1   8      167.79      316.78     38.71 o 
   7   1   8      157.45      529.38     82.88 o 
   0   2   8    10657.35    11315.54    370.98 o 
   1   2   8    32843.78    34438.91    551.98 o 
   2   2   8     4009.11     4331.01     77.31 o 
   3   2   8       53.32       53.02     17.97 o 
   4   2   8    11586.07    11317.62    207.23 o 
   5   2   8        4.47       52.50     24.83 o 
   6   2   8     2535.01     2623.24     68.01 o 
   7   2   8      328.00      372.23     56.34 o 
   1   3   8    51467.68    55295.04    995.84 o 
   2   3   8       76.79      155.21     17.79 o 
   3   3   8     3617.61     3122.98     63.92 o 
   4   3   8     3893.04     3592.92     73.82 o 
   5   3   8     5652.19     5439.96    109.24 o 
   6   3   8     1480.32     1469.00     51.98 o 
   7   3   8      646.87      789.87     65.79 o 
   0   4   8   106435.49   111011.61   3057.94 o 
   1   4   8     9712.73     9934.20    182.65 o 
   2   4   8    40438.21    40626.11    785.78 o 
   3   4   8     3062.80     2751.68     57.86 o 
   4   4   8     8717.01     8724.32    163.93 o 
   5   4   8     1502.74     1508.09     47.62 o 
   6   4   8     1834.62     1842.62     67.50 o 
   7   4   8       45.68       22.72     51.76 o 
   1   5   8     1345.52     1574.89     40.33 o 
   2   5   8    10016.60    10217.00    202.39 o 
   3   5   8     8122.28     7463.78    151.48 o 
   4   5   8      374.07      348.96     25.75 o 
   5   5   8     7417.54     7165.48    139.26 o 
   6   5   8     1141.23     1110.48     55.06 o 
   7   5   8      492.25      526.18     49.01 o 
   0   6   8    24746.65    25618.25    548.36 o 
   1   6   8    16861.67    16643.94    337.85 o 
   2   6   8    59713.55    58075.58   1030.69 o 
   3   6   8     3641.25     3508.76     78.46 o 
   4   6   8    10741.22    10147.33    190.23 o 
   5   6   8     2195.13     2115.23     55.39 o 
   6   6   8      827.10      869.95     53.16 o 
   7   6   8     1022.07     1198.65     80.40 o 
   1   7   8      114.80       80.71     11.83 o 
   2   7   8       16.76       42.68     18.47 o 
   3   7   8     5304.08     4962.95    105.63 o 
   4   7   8      957.59     1116.00     43.11 o 
   5   7   8      376.79      556.60     46.68 o 
   6   7   8      687.34      737.81     50.55 o 
   7   7   8      222.85      325.95     57.48 o 
   0   8   8      600.53      687.55     42.91 o 
   1   8   8    27972.34    29124.88    484.48 o 
   2   8   8    40255.51    38151.32    793.97 o 
   3   8   8      689.73      660.68     39.01 o 
   4   8   8      681.43      713.56     34.00 o 
   5   8   8       26.56       34.41     30.77 o 
   6   8   8      459.51      542.01     49.24 o 
   7   8   8      584.10      719.36     67.70 o 
   1   9   8     9257.54     9275.62    182.64 o 
   2   9   8      559.08      590.27     48.62 o 
   3   9   8      104.76      195.37     30.85 o 
   4   9   8     1809.14     1990.67     94.95 o 
   5   9   8      354.72      472.88     36.08 o 
   6   9   8      207.86      161.07     70.60 o 
   7   9   8       11.05       65.40     83.01 o 
   0  10   8     2610.85     3373.10    118.86 o 
   1  10   8     5482.75     5519.94    125.95 o 
   2  10   8    11107.86    10196.24    220.77 o 
   3  10   8     5348.30     4752.25    103.17 o 
   4  10   8     2234.12     1915.20     67.92 o 
   5  10   8       78.27       13.87     31.71 o 
   6  10   8       68.02      246.49    137.33 o 
   7  10   8       80.04      164.88     58.23 o 
   1  11   8     3638.62     3997.12    162.37 o 
   2  11   8      453.78      376.10     32.94 o 
   3  11   8     2047.95     1961.27    134.31 o 
   4  11   8     3332.36     3072.28     83.63 o 
   5  11   8     5363.80     4985.56    217.84 o 
   6  11   8      182.07      175.80     57.14 o 
   0  12   8     2411.93     2495.71    122.20 o 
   1  12   8        4.57       28.88     23.32 o 
   2  12   8     2882.36     2789.58     91.29 o 
   3  12   8       52.29      192.70     42.90 o 
   4  12   8     1829.50     1707.82     61.52 o 
   5  12   8        9.06      -20.25     43.87 o 
   6  12   8      125.34       93.52     58.57 o 
   1  13   8      436.01      547.03     47.59 o 
   2  13   8     1319.64     1292.74     55.35 o 
   3  13   8     3257.10     3181.34     85.95 o 
   4  13   8      501.01      456.00     43.34 o 
   5  13   8     1319.15     1369.94     89.81 o 
   6  13   8      102.40      116.84     60.44 o 
   0  14   8    16344.29    14913.77    495.67 o 
   1  14   8     1351.42     1726.13    121.93 o 
   2  14   8     2062.80     2265.10     76.47 o 
   3  14   8     2183.40     2026.71     67.91 o 
   4  14   8     2716.04     2540.05     99.32 o 
   5  14   8       11.26      -17.71     57.80 o 
   6  14   8      658.53      687.56    129.24 o 
   1  15   8      451.64      655.29     53.17 o 
   2  15   8      244.58      273.78     42.96 o 
   3  15   8      290.62      418.55     41.23 o 
   4  15   8      115.79      174.75     46.87 o 
   5  15   8        6.18       95.70     61.84 o 
   0  16   8    15448.18    14188.65    474.38 o 
   1  16   8     4446.66     4413.94    140.27 o 
   2  16   8      449.42      545.51     48.30 o 
   3  16   8     1403.57     1391.68     68.82 o 
   4  16   8     3986.00     3673.27    147.98 o 
   5  16   8      189.72       50.12     58.51 o 
   1  17   8       14.09       81.70     46.78 o 
   2  17   8      422.67      372.72     47.81 o 
   3  17   8      819.71      946.10     68.87 o 
   4  17   8      151.12      205.56     64.41 o 
   5  17   8       39.28      196.02     50.32 o 
   0  18   8     6895.30     8053.92    403.64 o 
   1  18   8      201.11      228.21     53.78 o 
   2  18   8     1503.97     1379.19     68.38 o 
   3  18   8     1774.81     1901.76    155.48 o 
   4  18   8      701.09      740.40     75.84 o 
   1  19   8      588.46      677.93     61.78 o 
   2  19   8     2132.96     2075.70     81.76 o 
   3  19   8     2751.35     2801.57    127.63 o 
   4  19   8        9.44       -5.97     65.23 o 
   0  20   8      911.36     1272.95    132.94 o 
   1  20   8       64.65      246.33     74.70 o 
   2  20   8      652.28      731.32     57.69 o 
   3  20   8      676.65      591.26     78.93 o 
   1  21   8       93.13      224.20     62.15 o 
   2  21   8      473.88      547.64     75.26 o 
   3  21   8     1898.53     2021.55    113.43 o 
   0  22   8        7.20      -20.95    108.82 o 
   1  22   8     1506.38     1597.59     90.75 o 
   2  22   8      363.58      375.77    114.60 o 
   1  23   8      628.13      801.07    126.39 o 
   1   1   9    77528.12    83443.90   1399.06 o 
   2   1   9    22662.13    24009.38    421.92 o 
   3   1   9     2877.35     3241.85     66.85 o 
   4   1   9      814.64      780.24     27.76 o 
   5   1   9    20048.73    19488.04    352.17 o 
   6   1   9     6354.02     6353.13    171.39 o 
   7   1   9       68.27       91.09     52.91 o 
   0   2   9    39364.92    44063.95   2754.42 o 
   1   2   9    29135.04    30556.82    458.88 o 
   2   2   9      120.64      111.75     11.57 o 
   3   2   9      569.61      633.35     23.06 o 
   4   2   9     2817.73     2776.79     74.26 o 
   5   2   9     2269.31     2306.90     61.09 o 
   6   2   9      235.59      310.83     33.80 o 
   7   2   9      398.56      450.48     59.08 o 
   1   3   9    27957.69    30343.59    636.90 o 
   2   3   9     6059.24     6293.89    126.66 o 
   3   3   9     1950.46     2059.11     44.27 o 
   4   3   9       35.27      100.26     25.43 o 
   5   3   9     2614.17     2585.40     62.54 o 
   6   3   9     2251.51     2459.87     70.51 o 
   7   3   9        1.30       87.91     54.87 o 
   0   4   9    21075.62    21214.00    575.14 o 
   1   4   9    29819.73    29920.38    539.68 o 
   2   4   9     1156.20     1017.48     47.61 o 
   3   4   9      132.77      122.19     20.74 o 
   4   4   9     6977.20     6655.57    151.99 o 
   5   4   9     1156.71     1233.85     43.38 o 
   6   4   9      222.36      324.19     38.78 o 
   7   4   9      357.97      418.82     70.71 o 
   1   5   9     1034.73      997.63     41.30 o 
   2   5   9        0.90       28.98     15.74 o 
   3   5   9     8042.21     7489.04    152.23 o 
   4   5   9     1079.82      975.10     38.48 o 
   5   5   9      581.93      761.11     34.38 o 
   6   5   9        6.30       59.06     37.32 o 
   7   5   9      563.03      695.01     52.88 o 
   0   6   9    19152.87    18513.05    398.17 o 
   1   6   9       65.09       88.84     16.91 o 
   2   6   9     2778.11     2871.51     65.50 o 
   3   6   9     3609.72     3211.26     79.26 o 
   4   6   9     1093.68     1160.18     43.12 o 
   5   6   9      424.11      490.25     38.35 o 
   6   6   9      203.59      217.59     41.48 o 
   7   6   9      291.29      378.29     47.87 o 
   1   7   9     9009.71     9090.73    178.27 o 
   2   7   9     6648.59     6194.26    126.33 o 
   3   7   9     3393.05     3333.83     76.25 o 
   4   7   9     5325.44     4833.09    104.65 o 
   5   7   9     2026.86     1862.40     56.94 o 
   6   7   9      901.53      973.38     59.11 o 
   7   7   9     1357.41     1390.42     85.97 o 
   0   8   9     2302.31     2711.27    103.94 o 
   1   8   9     1172.66     1425.61     47.36 o 
   2   8   9       19.23      154.13     21.35 o 
   3   8   9     3269.69     3282.69     76.04 o 
   4   8   9        2.34       63.80     39.15 o 
   5   8   9      236.42      275.29     33.94 o 
   6   8   9        6.74       25.62     42.06 o 
   7   8   9      136.00      187.34     56.46 o 
   1   9   9     3913.99     3539.76     71.53 o 
   2   9   9      251.54      223.53     28.01 o 
   3   9   9    20653.48    19357.09    412.62 o 
   4   9   9    10243.85     9290.90    206.30 o 
   5   9   9      800.29      874.10     42.25 o 
   6   9   9      134.10      129.98     54.25 o 
   7   9   9      552.24      559.24     65.37 o 
   0  10   9     1506.13     1506.27     89.79 o 
   1  10   9     8727.07     9030.47    178.68 o 
   2  10   9     5705.26     5153.82    134.87 o 
   3  10   9      350.84      357.60     36.97 o 
   4  10   9     1037.52      992.55     46.87 o 
   5  10   9        5.45      -12.93     35.55 o 
   6  10   9      180.83      175.96     56.66 o 
   7  10   9        0.13       52.54     77.41 o 
   1  11   9    19129.25    18447.17    357.24 o 
   2  11   9     1043.37      943.03     43.66 o 
   3  11   9     5968.73     5673.23    131.61 o 
   4  11   9     1247.00     1240.07     56.70 o 
   5  11   9      261.98      292.69     80.73 o 
   6  11   9      650.91      750.29     66.72 o 
   0  12   9     4402.40     4245.39    157.33 o 
   1  12   9     1170.88     1172.98     61.49 o 
   2  12   9     9144.36     8362.70    185.44 o 
   3  12   9     4504.96     4268.20    119.50 o 
   4  12   9       17.77        7.03     36.77 o 
   5  12   9       14.89      -27.10     45.58 o 
   6  12   9       81.51      160.72     59.78 o 
   1  13   9     1650.00     1613.83     61.57 o 
   2  13   9     5569.49     5233.42    124.11 o 
   3  13   9     2030.08     1957.29     65.86 o 
   4  13   9       69.03      132.34     42.16 o 
   5  13   9     2445.54     2341.86    109.42 o 
   6  13   9      808.83      840.99     74.60 o 
   0  14   9     7055.30     6939.66    241.80 o 
   1  14   9     5253.99     4864.72    147.23 o 
   2  14   9    13274.10    12962.28    280.21 o 
   3  14   9      782.37      842.87     46.25 o 
   4  14   9       47.30       47.15     42.93 o 
   5  14   9      412.30      382.50     64.47 o 
   6  14   9        0.03      -42.31     58.27 o 
   1  15   9     9531.38     8923.48    250.85 o 
   2  15   9      790.24      741.98     49.97 o 
   3  15   9      380.01      430.85     41.96 o 
   4  15   9     1998.79     1759.58     97.56 o 
   5  15   9     1745.97     1545.51     95.08 o 
   0  16   9     3047.77     3096.00    193.79 o 
   1  16   9     1152.99     1284.38     70.24 o 
   2  16   9      234.37      548.50    100.19 o 
   3  16   9      813.37      825.07     61.07 o 
   4  16   9     1578.18     1437.59     88.95 o 
   5  16   9        9.97      -61.69     61.69 o 
   1  17   9       34.44       90.30     49.32 o 
   2  17   9     2076.89     1956.17     78.81 o 
   3  17   9       60.61       67.68     44.40 o 
   4  17   9      539.39      579.57     87.08 o 
   5  17   9     2667.92     2630.36    178.50 o 
   0  18   9     7197.64     6478.82    335.66 o 
   1  18   9      929.04     1036.46     65.37 o 
   2  18   9       51.78      145.74     54.28 o 
   3  18   9      488.11      608.76     54.58 o 
   4  18   9      244.33      258.23     68.30 o 
   1  19   9     1812.84     1862.69    124.78 o 
   2  19   9       11.30      131.97     47.62 o 
   3  19   9       14.21       51.68     65.53 o 
   4  19   9      451.24      486.56     73.79 o 
   0  20   9     1048.61     1246.66    131.31 o 
   1  20   9     2515.87     2363.92    102.41 o 
   2  20   9      651.65      627.09     55.08 o 
   3  20   9        5.32      -55.04     67.71 o 
   1  21   9      208.12      431.42     67.15 o 
   2  21   9       68.48       81.75     95.09 o 
   3  21   9      779.66      917.50    157.19 o 
   0  22   9      674.29      892.21    134.54 o 
   1  22   9      113.63      231.74     66.27 o 
   2  22   9       17.08        5.90    106.82 o 
   0   0  10    90725.65    91655.49   2486.57 o 
   1   0  10     9984.83    10604.20    258.15 o 
   2   0  10    24943.31    27719.75    592.05 o 
   3   0  10     2239.24     2257.04     67.66 o 
   4   0  10     1095.18      969.59     50.67 o 
   5   0  10     2790.38     2680.38     82.49 o 
   6   0  10        9.13       -2.99     52.07 o 
   7   0  10      465.67      442.85     83.52 o 
   1   1  10     8130.15     9638.88    165.86 o 
   2   1  10     5776.75     5799.29    102.14 o 
   3   1  10      815.21      684.03     27.17 o 
   4   1  10      304.89      400.63     48.79 o 
   5   1  10     1260.90     1467.08     46.19 o 
   6   1  10      678.12      788.40     47.21 o 
   7   1  10      385.72      435.47     59.81 o 
   0   2  10      574.18      455.45     45.80 o 
   1   2  10    12102.57    13426.59    203.71 o 
   2   2  10    18329.92    19300.13    327.96 o 
   3   2  10     1139.32     1118.35     31.78 o 
   4   2  10      163.69      142.48     19.54 o 
   5   2  10       41.05       53.56     26.49 o 
   6   2  10      128.13      122.95     32.14 o 
   7   2  10      110.29      167.57     56.05 o 
   1   3  10      637.55      969.22     29.94 o 
   2   3  10     3341.35     3360.70     63.97 o 
   3   3  10     3552.91     3157.20     64.82 o 
   4   3  10    14518.52    14030.67    281.14 o 
   5   3  10      406.48      460.08     30.98 o 
   6   3  10     7352.04     7178.09    180.07 o 
   7   3  10       92.98       68.90     51.63 o 
   0   4  10    10802.58    12483.85    769.21 o 
   1   4  10        2.70       59.95     13.17 o 
   2   4  10       53.46       72.23     16.13 o 
   3   4  10     1581.35     1674.60     46.90 o 
   4   4  10     7523.27     7369.46    151.75 o 
   5   4  10     2336.24     2190.76     56.93 o 
   6   4  10     1150.90     1203.74     57.87 o 
   7   4  10     1076.00     1232.01    165.65 o 
   1   5  10     1713.37     2089.47     50.63 o 
   2   5  10     7368.92     6561.33    123.82 o 
   3   5  10      278.87      300.80     23.89 o 
   4   5  10     3390.36     3014.07     67.89 o 
   5   5  10     2374.54     2269.70     58.31 o 
   6   5  10      937.62     1020.32     52.42 o 
   7   5  10      200.49      254.43     59.04 o 
   0   6  10    97064.82    98371.13   2095.44 o 
   1   6  10       71.45       92.89     16.53 o 
   2   6  10      259.98      386.00     19.69 o 
   3   6  10    12011.59    11487.56    228.27 o 
   4   6  10     3589.73     3298.21     77.77 o 
   5   6  10     2555.47     2312.73     71.57 o 
   6   6  10      197.20      217.08     43.01 o 
   7   6  10      308.21      389.00     49.38 o 
   1   7  10     7064.75     7723.51    155.25 o 
   2   7  10      925.35     1103.51     35.96 o 
   3   7  10       17.77       10.04     22.38 o 
   4   7  10      840.63      848.00     37.46 o 
   5   7  10      243.63      359.91     33.71 o 
   6   7  10       35.51      115.17     43.96 o 
   7   7  10       21.12       29.88     53.71 o 
   0   8  10    30268.84    28734.41    683.29 o 
   1   8  10     8734.89     9426.23    172.43 o 
   2   8  10     9254.45     8697.04    173.19 o 
   3   8  10     2066.96     1987.67     54.10 o 
   4   8  10     2546.34     2377.47     68.65 o 
   5   8  10     1264.09     1241.33     49.33 o 
   6   8  10     1532.52     1362.51     81.12 o 
   7   8  10      995.04     1048.69     79.20 o 
   1   9  10     5930.00     6219.89    156.76 o 
   2   9  10      596.37      592.19     29.82 o 
   3   9  10    12937.38    11333.00    246.50 o 
   4   9  10      122.17      229.89     37.71 o 
   5   9  10      782.76      814.84     41.40 o 
   6   9  10      315.53      523.90     85.28 o 
   7   9  10      314.16      379.38     59.46 o 
   0  10  10     5554.91     5205.79    209.33 o 
   1  10  10      265.67      460.79     28.44 o 
   2  10  10     2249.00     1938.12     83.20 o 
   3  10  10     2728.96     2238.48     78.27 o 
   4  10  10      290.28      344.13     37.04 o 
   5  10  10      643.16      631.91     43.82 o 
   6  10  10       80.87       93.94     45.16 o 
   1  11  10    10344.19     9636.16    207.58 o 
   2  11  10     2772.81     2643.14     73.48 o 
   3  11  10     3943.52     3881.05     97.55 o 
   4  11  10     2239.54     1921.79     89.78 o 
   5  11  10      248.62      285.09     45.22 o 
   6  11  10     1767.23     1730.22     93.21 o 
   0  12  10     2055.59     2316.85    248.80 o 
   1  12  10      221.27      246.38     41.41 o 
   2  12  10       15.78       67.71     32.12 o 
   3  12  10       20.22       48.65     34.12 o 
   4  12  10      136.12      117.90     41.17 o 
   5  12  10       12.86        6.79     55.86 o 
   6  12  10      164.13      157.57     60.29 o 
   1  13  10     1584.80     1393.42     55.43 o 
   2  13  10      476.44      550.70     40.31 o 
   3  13  10     2219.12     2249.78     81.84 o 
   4  13  10     3419.09     3113.64     95.97 o 
   5  13  10       81.12      102.47     46.65 o 
   6  13  10      664.87      804.79     73.99 o 
   0  14  10      345.74      707.50     75.74 o 
   1  14  10     1149.43     1405.23    136.17 o 
   2  14  10     2979.24     2768.94     86.06 o 
   3  14  10       67.62       13.40     36.49 o 
   4  14  10       29.56      108.92     43.86 o 
   5  14  10      251.20      192.38     61.01 o 
   6  14  10       29.31       77.08     62.34 o 
   1  15  10      191.59      370.15     47.82 o 
   2  15  10       30.25       64.34     42.30 o 
   3  15  10      383.32      351.47     41.32 o 
   4  15  10      237.99      424.20     68.32 o 
   5  15  10       25.84       -6.81     58.14 o 
   0  16  10     1920.54     1792.81    146.84 o 
   1  16  10     2643.75     2913.71    108.35 o 
   2  16  10    11032.14    10082.68    245.53 o 
   3  16  10        1.69       37.96     40.82 o 
   4  16  10       44.18       45.21     55.37 o 
   5  16  10      167.37      189.59     62.31 o 
   1  17  10     1463.72     1657.35     92.75 o 
   2  17  10       82.27      100.26     46.35 o 
   3  17  10       19.68       32.57     46.69 o 
   4  17  10      968.05      948.12     80.18 o 
   5  17  10      294.95      338.73    150.82 o 
   0  18  10      854.76     1118.42    122.61 o 
   1  18  10      513.74      548.15     85.67 o 
   2  18  10     1730.77     1818.23    108.76 o 
   3  18  10       88.78       93.38     48.26 o 
   4  18  10      222.42      167.30     64.56 o 
   1  19  10     2021.34     2028.21     95.39 o 
   2  19  10     2238.67     2267.81     85.44 o 
   3  19  10     1217.29     1070.00     84.51 o 
   4  19  10     1842.70     1804.10    128.99 o 
   0  20  10     1071.61     1028.48    125.88 o 
   1  20  10      156.53      171.61     60.64 o 
   2  20  10       14.95      129.27     51.48 o 
   3  20  10      342.97      372.65     71.04 o 
   1  21  10     3391.66     3312.56    123.22 o 
   2  21  10       14.51       35.13     63.00 o 
   3  21  10      207.74      178.00     74.04 o 
   0  22  10      448.04      460.15    120.13 o 
   1  22  10      979.91     1143.35     78.45 o 
   2  22  10     1284.38     1459.70    144.51 o 
   1   1  11      694.11      646.66     19.55 o 
   2   1  11     5205.44     5353.25     82.38 o 
   3   1  11      422.92      375.62     19.47 o 
   4   1  11    24920.81    23157.18    391.54 o 
   5   1  11      398.36      433.15     29.30 o 
   6   1  11      496.16      534.89     43.32 o 
   7   1  11       21.47       23.84     71.15 o 
   0   2  11    20516.33    20938.27    446.45 o 
   1   2  11     2297.81     3253.10     51.80 o 
   2   2  11     9409.03     9102.97    186.49 o 
   3   2  11       56.07       85.09     16.25 o 
   4   2  11       87.99       79.43     19.09 o 
   5   2  11      106.31      125.28     25.78 o 
   6   2  11      174.71      195.95     61.97 o 
   7   2  11       39.39       47.17     55.88 o 
   1   3  11       83.77      204.74     15.87 o 
   2   3  11     1590.44     1845.35     90.53 o 
   3   3  11       28.58       83.20     15.43 o 
   4   3  11    10365.33     9778.33    199.69 o 
   5   3  11       13.34       20.66     27.32 o 
   6   3  11      148.79      386.99     39.31 o 
   7   3  11        1.29       -2.24     56.98 o 
   0   4  11    10511.53    10065.13    243.02 o 
   1   4  11     7528.60     7930.49    158.43 o 
   2   4  11    48977.54    47447.89    921.48 o 
   3   4  11      178.36      251.25     22.82 o 
   4   4  11     1776.74     1829.44     82.85 o 
   5   4  11      397.04      475.50     32.16 o 
   6   4  11        1.53       75.37     36.68 o 
   7   4  11       80.80      144.66     56.95 o 
   1   5  11     8151.82     8892.20    166.51 o 
   2   5  11       43.81      123.03     22.68 o 
   3   5  11     2814.94     2396.77     59.19 o 
   4   5  11      145.12      221.19     27.81 o 
   5   5  11     1064.50      925.23     47.05 o 
   6   5  11     2080.19     2011.96     70.17 o 
   7   5  11       56.11       80.17     56.74 o 
   0   6  11     7314.42     7092.44    175.88 o 
   1   6  11      402.26      444.61     25.43 o 
   2   6  11     5135.96     4448.55     96.35 o 
   3   6  11        4.25       11.12     27.40 o 
   4   6  11      782.09      754.91     34.26 o 
   5   6  11      369.29      379.46     33.67 o 
   6   6  11      221.97      284.21     44.25 o 
   7   6  11       61.57       99.02     59.61 o 
   1   7  11      348.50      346.34     16.14 o 
   2   7  11    12637.43    11911.99    235.71 o 
   3   7  11      721.55      650.86     29.61 o 
   4   7  11     1748.52     1593.01     55.68 o 
   5   7  11     1525.65     1401.03     52.05 o 
   6   7  11     3194.97     2778.66    249.08 o 
   7   7  11       10.04       88.71     47.22 o 
   0   8  11     4718.71     4949.17    125.30 o 
   1   8  11      338.75      462.75     50.07 o 
   2   8  11     1515.30     1480.21     47.24 o 
   3   8  11      214.51      312.49     25.36 o 
   4   8  11       32.85      134.81     32.01 o 
   5   8  11       59.98       68.44     32.93 o 
   6   8  11      105.77       70.74     69.14 o 
   7   8  11       40.79      119.48     54.39 o 
   1   9  11      316.81      491.06     24.93 o 
   2   9  11     2127.51     2179.00     55.56 o 
   3   9  11     1558.57     1656.26    117.16 o 
   4   9  11     4140.91     3723.65     94.89 o 
   5   9  11        3.09       13.08     31.99 o 
   6   9  11     5824.33     5788.84    170.91 o 
   7   9  11      235.11      256.25     60.36 o 
   0  10  11     4719.04     5120.74    130.33 o 
   1  10  11      224.70      335.57     31.78 o 
   2  10  11     4803.23     4389.31    105.90 o 
   3  10  11      132.18      132.81     42.84 o 
   4  10  11     2453.21     2352.29     79.62 o 
   5  10  11       63.74       61.35     40.36 o 
   6  10  11      411.26      443.99     50.82 o 
   1  11  11       18.45       99.73     29.03 o 
   2  11  11     6446.92     5907.37    153.00 o 
   3  11  11       72.64      133.11     34.20 o 
   4  11  11     1375.11     1289.28     58.84 o 
   5  11  11      512.02      480.67     50.18 o 
   6  11  11      266.92      393.15     62.36 o 
   0  12  11    57079.42    54241.20   1758.65 o 
   1  12  11     1663.54     1746.68     62.62 o 
   2  12  11     1531.26     1471.84     57.69 o 
   3  12  11      519.71      582.84     40.60 o 
   4  12  11      845.98      922.01     51.43 o 
   5  12  11      341.75      319.50     73.89 o 
   6  12  11       33.65       31.51     56.55 o 
   1  13  11       10.70       27.95     40.24 o 
   2  13  11      986.37      965.77     46.11 o 
   3  13  11      158.78      183.66     43.47 o 
   4  13  11     2075.64     2010.46     76.37 o 
   5  13  11      113.91      115.50     49.00 o 
   6  13  11       87.89      150.10     61.75 o 
   0  14  11    14684.64    14301.42    476.11 o 
   1  14  11       95.03       88.03     42.86 o 
   2  14  11     1659.15     1687.79     62.90 o 
   3  14  11      750.12      645.10     43.92 o 
   4  14  11     4075.56     3943.03    114.94 o 
   5  14  11       38.22      -28.45     54.11 o 
   6  14  11      586.57      648.75     92.38 o 
   1  15  11      673.23      880.74     58.11 o 
   2  15  11      699.88      914.89     54.13 o 
   3  15  11        1.33       49.07     39.69 o 
   4  15  11     6031.97     5777.24    173.95 o 
   5  15  11      127.07      119.83     59.50 o 
   0  16  11     6397.32     5968.75    312.07 o 
   1  16  11        9.47       99.97     48.79 o 
   2  16  11     5589.97     5455.52    145.00 o 
   3  16  11      256.68      261.42     44.32 o 
   4  16  11     1187.81     1150.36     87.94 o 
   5  16  11        0.37       -8.66     60.03 o 
   1  17  11      338.63      530.48     56.65 o 
   2  17  11     1742.62     1646.55     76.34 o 
   3  17  11       29.31       77.54     47.10 o 
   4  17  11      956.95     1158.30     85.05 o 
   5  17  11      251.46      324.47     67.83 o 
   0  18  11      531.33      621.78    109.84 o 
   1  18  11      137.68      179.73     57.81 o 
   2  18  11     5260.69     5056.97    138.48 o 
   3  18  11        0.70        9.09     49.01 o 
   4  18  11      157.77      152.76     68.24 o 
   1  19  11      272.47      337.36     59.71 o 
   2  19  11        3.74       54.52     49.80 o 
   3  19  11       88.54      142.99     51.97 o 
   4  19  11      218.01      340.72     72.68 o 
   0  20  11     1561.21     1726.36    158.48 o 
   1  20  11      288.01      431.70     64.90 o 
   2  20  11     2682.92     2581.09     92.44 o 
   3  20  11       20.69      -69.43     69.43 o 
   1  21  11      104.71      346.30     64.84 o 
   2  21  11        4.75        7.99     63.53 o 
   0  22  11       56.83       72.92    113.52 o 
   1  22  11        4.06       17.23     63.92 o 
   2  22  11      254.86      341.72    115.41 o 
   0   0  12    23159.44    24001.62    657.46 o 
   1   0  12      521.36      622.48     32.45 o 
   2   0  12    72492.59    75077.08   1600.95 o 
   3   0  12      664.82      823.17     39.70 o 
   4   0  12     1611.39     1425.03     55.70 o 
   5   0  12      611.92      664.58     51.38 o 
   6   0  12     1263.48     1106.68     81.82 o 
   7   0  12       57.04       22.05     80.54 o 
   1   1  12      204.76      321.13     28.67 o 
   2   1  12     5738.70     5465.30    104.88 o 
   3   1  12      203.71      261.94     21.74 o 
   4   1  12     5498.73     5205.04     95.99 o 
   5   1  12        8.42      146.56     26.35 o 
   6   1  12      150.80      252.78     45.15 o 
   7   1  12      128.57      146.82     58.34 o 
   0   2  12     1351.23     1362.87     77.80 o 
   1   2  12       44.03      100.95     10.91 o 
   2   2  12    27304.04    25995.79    415.21 o 
   3   2  12      335.84      337.93     19.15 o 
   4   2  12      107.29      157.04     25.83 o 
   5   2  12      684.15      719.12     33.55 o 
   6   2  12       80.59       81.45     45.80 o 
   7   2  12      526.54      468.85     71.87 o 
   1   3  12      117.48      120.35     13.32 o 
   2   3  12      236.05      467.18     29.10 o 
   3   3  12      888.14     1181.80     39.65 o 
   4   3  12    15686.35    14744.49    271.96 o 
   5   3  12      348.16      341.19     30.00 o 
   6   3  12     4767.78     4805.15    149.90 o 
   7   3  12       25.51        7.52     57.71 o 
   0   4  12     5333.44     4724.06    178.17 o 
   1   4  12      247.82      344.84     54.69 o 
   2   4  12     4496.04     4417.56    103.45 o 
   3   4  12     3762.43     3426.92     77.36 o 
   4   4  12     9733.35     9505.92    179.38 o 
   5   4  12      789.36      857.80     47.70 o 
   6   4  12      964.90      867.96     49.74 o 
   7   4  12       43.13       87.28     64.60 o 
   1   5  12      135.97      256.97     29.50 o 
   2   5  12    11314.17    10853.54    236.67 o 
   3   5  12      555.92      592.35     29.17 o 
   4   5  12     8054.19     7445.04    153.31 o 
   5   5  12       23.46       54.49     31.57 o 
   6   5  12      413.17      545.53     82.76 o 
   7   5  12        0.56      -19.48     57.09 o 
   0   6  12    66729.23    67903.80   1879.29 o 
   1   6  12       82.61      147.38     12.59 o 
   2   6  12     2763.08     2695.00     65.24 o 
   3   6  12     2363.36     1938.56     51.91 o 
   4   6  12      595.04      666.44     37.58 o 
   5   6  12     1008.20     1025.12     44.67 o 
   6   6  12      287.32      279.07     43.88 o 
   7   6  12      712.83      876.92     72.39 o 
   1   7  12     4801.22     4930.85     99.54 o 
   2   7  12     1265.09     1252.35     44.01 o 
   3   7  12      289.83      480.32     36.40 o 
   4   7  12     3310.28     3000.10     80.66 o 
   5   7  12      730.85      807.12     40.67 o 
   6   7  12      433.08      504.83     58.45 o 
   7   7  12       14.59       26.39     45.49 o 
   0   8  12    34657.25    33015.38    784.21 o 
   1   8  12       59.17      209.91     18.06 o 
   2   8  12     4630.18     4218.63    100.64 o 
   3   8  12      936.15      838.46     44.73 o 
   4   8  12     5970.07     5447.85    128.46 o 
   5   8  12     1328.62     1263.93     50.89 o 
   6   8  12      279.19      331.15     46.75 o 
   7   8  12       95.65      127.04     95.93 o 
   1   9  12     4819.83     4858.24    166.35 o 
   2   9  12      320.15      301.93     31.62 o 
   3   9  12     4053.03     3786.64    106.35 o 
   4   9  12     2703.71     2406.16     71.40 o 
   5   9  12      299.55      403.75     37.45 o 
   6   9  12      957.58     1309.23     89.84 o 
   0  10  12    33636.76    32591.31    777.78 o 
   1  10  12       46.04      116.85     29.71 o 
   2  10  12      289.02      362.50     33.84 o 
   3  10  12      458.34      478.60     40.00 o 
   4  10  12     1437.45     1379.58     62.62 o 
   5  10  12       23.15       29.19     45.02 o 
   6  10  12      335.50      323.02     49.93 o 
   1  11  12     6340.20     6195.13    140.36 o 
   2  11  12     1759.00     1765.82     97.22 o 
   3  11  12     3284.83     3070.80     83.54 o 
   4  11  12     2512.33     2347.23    124.67 o 
   5  11  12      578.55      687.74     52.70 o 
   6  11  12     1006.23     1070.39     64.66 o 
   0  12  12     2082.81     2598.13    242.47 o 
   1  12  12      155.83      209.80     34.49 o 
   2  12  12      827.98      946.23     45.70 o 
   3  12  12       49.23       41.76     36.11 o 
   4  12  12     1098.76     1106.13     58.66 o 
   5  12  12       70.80       89.16     48.89 o 
   6  12  12      290.52      315.24     63.93 o 
   1  13  12      525.89      723.09     45.88 o 
   2  13  12     2014.06     2136.85     68.80 o 
   3  13  12     1167.27     1062.94     49.79 o 
   4  13  12     2315.11     2119.95     76.95 o 
   5  13  12        8.22       36.61     47.00 o 
   6  13  12     2460.96     2503.57    118.24 o 
   0  14  12       25.88      223.33     78.42 o 
   1  14  12        6.22      115.79     37.60 o 
   2  14  12    11771.31    10915.17    239.35 o 
   3  14  12        7.36       13.40     24.70 o 
   4  14  12      170.18      287.28     46.87 o 
   5  14  12        3.81       35.83     49.73 o 
   1  15  12       37.44      164.84     41.47 o 
   2  15  12      556.17      567.08     48.54 o 
   3  15  12      166.95      183.51     41.11 o 
   4  15  12       30.43      198.65     53.09 o 
   5  15  12       15.93       81.13     62.12 o 
   0  16  12     2405.81     2325.63    167.60 o 
   1  16  12       33.74       89.36     41.96 o 
   2  16  12     6409.95     6251.27    190.85 o 
   3  16  12      281.38      316.33     48.81 o 
   4  16  12      250.72      215.10    103.31 o 
   5  16  12      273.29      329.27     69.42 o 
   1  17  12      672.48      740.67     63.23 o 
   2  17  12       23.61       67.03     46.71 o 
   3  17  12      226.67      269.48     49.86 o 
   4  17  12     1377.09     1216.18     72.09 o 
   5  17  12      203.76      263.55     69.43 o 
   0  18  12     3217.87     3396.03    211.91 o 
   1  18  12        7.03       69.00     55.58 o 
   2  18  12     1156.96     1601.65     75.73 o 
   3  18  12      154.76      182.82     49.07 o 
   4  18  12      621.88      768.86    197.94 o 
   1  19  12     2148.54     2067.53     96.92 o 
   2  19  12      968.57     1251.32     66.06 o 
   3  19  12      770.66      746.26     58.84 o 
   4  19  12     2217.71     2209.80    114.18 o 
   0  20  12     2661.67     2985.36    200.97 o 
   1  20  12       76.78      144.08     61.97 o 
   2  20  12      119.32      212.07     64.55 o 
   3  20  12      141.89       49.11     69.65 o 
   1  21  12     3939.82     3914.65    137.90 o 
   2  21  12       11.13       -2.38     64.13 o 
   0  22  12     1656.79     1830.43    177.34 o 
   1  22  12      320.77      442.49     67.90 o 
   1   1  13    35075.93    38291.60    605.35 o 
   2   1  13    13134.31    12742.45    234.14 o 
   3   1  13     4996.37     4666.48     92.09 o 
   4   1  13     1746.49     1554.61     49.73 o 
   5   1  13     8633.23     8114.48    155.96 o 
   6   1  13     5287.90     5393.75    164.77 o 
   7   1  13        1.88      -17.23     57.04 o 
   0   2  13    42366.51    41467.67   1045.81 o 
   1   2  13     7207.99     7970.64    118.02 o 
   2   2  13      104.00      112.31     13.63 o 
   3   2  13      578.31      568.75     24.66 o 
   4   2  13      839.65     1030.79     60.81 o 
   5   2  13        0.24        8.81     25.56 o 
   6   2  13      150.74      230.33     46.62 o 
   7   2  13       46.72       19.31     57.76 o 
   1   3  13    14906.30    14637.92    248.19 o 
   2   3  13       28.51       87.68     19.23 o 
   3   3  13     6381.82     6274.09    120.53 o 
   4   3  13      216.02      316.78     28.49 o 
   5   3  13     3660.84     3412.42     82.31 o 
   6   3  13     2251.58     2417.28     93.88 o 
   7   3  13       10.88       36.71     58.54 o 
   0   4  13    56035.55    57253.59   1469.59 o 
   1   4  13    13556.33    14158.18    275.18 o 
   2   4  13     3724.45     3490.64     84.79 o 
   3   4  13       49.50       79.43     21.40 o 
   4   4  13     6976.15     6564.84    127.69 o 
   5   4  13       78.54       64.36     23.17 o 
   6   4  13      195.02      231.44     45.53 o 
   7   4  13      257.13      349.75    110.75 o 
   1   5  13    11208.74    10124.24    173.70 o 
   2   5  13      398.85      547.89     29.65 o 
   3   5  13    11054.42    10584.24    211.42 o 
   4   5  13      163.72      253.15     30.82 o 
   5   5  13      763.46      773.72     41.05 o 
   6   5  13      907.44      931.55     58.48 o 
   7   5  13      576.22      614.58     73.35 o 
   0   6  13    48416.09    50484.05   1385.52 o 
   1   6  13       28.66      100.28     14.09 o 
   2   6  13     2472.28     2343.19     89.79 o 
   3   6  13       28.88       77.42     22.90 o 
   4   6  13      565.91      640.45     38.42 o 
   5   6  13       19.52       38.20     30.89 o 
   6   6  13       34.05       18.27     50.35 o 
   7   6  13      270.28      346.57     63.49 o 
   1   7  13    22416.48    21833.02    391.84 o 
   2   7  13    10711.17     9743.12    195.43 o 
   3   7  13     6715.83     6058.28    154.47 o 
   4   7  13     6189.40     5412.87    128.23 o 
   5   7  13      235.10      312.62     34.84 o 
   6   7  13     1738.86     1799.97     76.37 o 
   7   7  13      209.57      311.87     66.05 o 
   0   8  13     5424.85     4852.36    123.84 o 
   1   8  13      455.01      505.49     26.98 o 
   2   8  13      285.29      441.10     32.55 o 
   3   8  13      653.01      617.38     55.73 o 
   4   8  13      306.37      316.06     51.67 o 
   5   8  13       22.69       58.73     33.85 o 
   6   8  13       48.27       18.57     45.78 o 
   7   8  13        1.98       48.27     47.79 o 
   1   9  13    10010.03     9535.72    231.96 o 
   2   9  13      133.18      228.03     30.46 o 
   3   9  13     6231.80     5599.07    144.90 o 
   4   9  13     5410.51     5000.83    133.52 o 
   5   9  13     1366.93     1268.24     56.47 o 
   6   9  13     4371.06     4310.92    136.25 o 
   0  10  13     5605.01     5448.24    138.17 o 
   1  10  13       87.13      113.06     27.41 o 
   2  10  13     3817.95     3696.11     93.78 o 
   3  10  13      938.73     1041.15     68.14 o 
   4  10  13     5035.72     4284.58    118.26 o 
   5  10  13      442.05      492.05     62.88 o 
   6  10  13       66.76       23.32     48.30 o 
   1  11  13     7579.79     7418.05    165.78 o 
   2  11  13     1484.49     1442.92     53.56 o 
   3  11  13     3563.11     3454.49     90.35 o 
   4  11  13     1263.66     1272.98     62.83 o 
   5  11  13      872.89      981.16    118.07 o 
   6  11  13      914.44     1058.62     64.33 o 
   0  12  13    25218.53    23852.25    780.43 o 
   1  12  13     2117.04     1813.71     66.50 o 
   2  12  13    11602.66    10726.86    263.07 o 
   3  12  13      218.54      255.25     37.82 o 
   4  12  13      657.02      655.86     49.57 o 
   5  12  13      563.96      523.18     52.50 o 
   6  12  13       97.26      108.68     80.03 o 
   1  13  13     5932.69     5628.53    146.01 o 
   2  13  13     6857.03     6593.91    151.78 o 
   3  13  13      760.64      923.01     47.40 o 
   4  13  13        5.57       -8.55     43.00 o 
   5  13  13      996.59     1008.12     65.62 o 
   6  13  13      311.84      375.41     80.10 o 
   0  14  13     1718.48     1905.99    150.16 o 
   1  14  13      533.47      516.04     35.57 o 
   2  14  13     4775.85     4893.06    120.20 o 
   3  14  13      456.47      361.77     62.38 o 
   4  14  13      106.35      204.76     46.05 o 
   5  14  13      102.57      114.39     52.24 o 
   1  15  13     2097.80     2136.44     77.20 o 
   2  15  13       46.33       78.26     41.71 o 
   3  15  13      280.42      322.04     48.97 o 
   4  15  13     2602.73     2475.45    103.58 o 
   5  15  13     1639.19     1528.83    110.97 o 
   0  16  13     2553.80     2739.47    175.21 o 
   1  16  13       72.27       87.17     41.41 o 
   2  16  13     1969.65     1889.41     77.28 o 
   3  16  13      391.50      410.62     51.13 o 
   4  16  13     3894.82     3772.79    127.42 o 
   5  16  13      221.30      287.61     69.51 o 
   1  17  13     3879.75     3781.49    131.33 o 
   2  17  13     1663.43     1700.91     76.27 o 
   3  17  13      397.96      398.23     51.07 o 
   4  17  13      713.27      758.24    181.27 o 
   0  18  13     7174.42     7332.28    376.01 o 
   1  18  13     1335.77     1163.14     90.69 o 
   2  18  13      119.67      195.49     48.78 o 
   3  18  13       29.01       49.72     50.99 o 
   4  18  13       22.52        6.14     68.12 o 
   1  19  13      757.60     1004.12     72.90 o 
   2  19  13      540.19      642.20     56.34 o 
   3  19  13      915.59      857.05     80.83 o 
   4  19  13      324.71      357.38     73.84 o 
   0  20  13     1051.60     1084.99    132.83 o 
   1  20  13      538.81      576.69     67.76 o 
   2  20  13     1062.30     1308.95     81.41 o 
   3  20  13       20.34      -12.87     50.07 o 
   1  21  13      179.34      183.57     75.35 o 
   2  21  13       50.72      105.78     65.70 o 
   0  22  13     1667.52     1790.58    167.96 o 
   1  22  13      255.05      281.23     66.37 o 
   0   0  14   108331.43   105706.60   2874.35 o 
   1   0  14      991.53     1092.80     60.18 o 
   2   0  14      212.17      364.67     36.36 o 
   3   0  14      161.29      187.05     25.54 o 
   4   0  14     1980.24     1803.36     89.13 o 
   5   0  14     1006.42      880.63     60.77 o 
   6   0  14      371.05      476.10     91.19 o 
   7   0  14      674.32      700.31    100.56 o 
   1   1  14     1111.89     1257.11     43.94 o 
   2   1  14    10845.77    10983.38    184.55 o 
   3   1  14      213.79      321.55     43.94 o 
   4   1  14       41.14      102.72     26.43 o 
   5   1  14     3166.25     3044.67     77.43 o 
   6   1  14       61.27      169.81     47.55 o 
   7   1  14       13.54       92.18     76.12 o 
   0   2  14    49869.34    49968.08   1061.26 o 
   1   2  14     4432.14     4728.70     83.25 o 
   2   2  14     2924.23     2986.78     62.26 o 
   3   2  14      423.12      492.40     23.72 o 
   4   2  14    27601.61    26152.62    474.83 o 
   5   2  14       90.72      109.87     29.45 o 
   6   2  14     3011.07     2924.20    104.99 o 
   7   2  14       22.11       13.21     59.42 o 
   1   3  14     2370.25     2000.54     44.70 o 
   2   3  14      106.33      115.32     21.49 o 
   3   3  14       66.50      146.75     20.56 o 
   4   3  14     9118.68     8418.43    160.67 o 
   5   3  14     2379.80     2378.02     72.00 o 
   6   3  14     4194.05     4366.21    140.21 o 
   7   3  14       82.79      150.16     60.91 o 
   0   4  14    65918.57    70000.66   1356.69 o 
   1   4  14        7.24       46.39     15.11 o 
   2   4  14    22845.28    21509.87    608.49 o 
   3   4  14        2.75       35.33     21.82 o 
   4   4  14     2511.17     2262.51     56.28 o 
   5   4  14      243.32      201.86     31.68 o 
   6   4  14      347.80      339.26     49.79 o 
   7   4  14        1.23        1.01     60.10 o 
   1   5  14     3549.35     3505.94     98.48 o 
   2   5  14    13368.15    12972.05    316.73 o 
   3   5  14     3237.84     2905.70     74.77 o 
   4   5  14     2855.24     2686.64     74.67 o 
   5   5  14     3219.23     2993.69     82.35 o 
   6   5  14      934.26      923.38     78.09 o 
   7   5  14       47.67      100.77     62.03 o 
   0   6  14      999.21     1106.86     73.46 o 
   1   6  14    11516.37    11598.09    198.32 o 
   2   6  14    35091.40    33639.05    649.06 o 
   3   6  14      856.52      798.89     43.19 o 
   4   6  14     6005.63     5505.91    129.99 o 
   5   6  14       84.54       99.12     34.83 o 
   6   6  14     2034.37     1924.83     95.54 o 
   7   6  14      357.90      487.90     67.46 o 
   1   7  14     1638.98     1853.31     68.38 o 
   2   7  14      134.45      241.51     26.19 o 
   3   7  14     5028.07     4655.84    123.61 o 
   4   7  14       19.18       78.23     32.62 o 
   5   7  14      207.98      319.04     39.39 o 
   6   7  14     1372.20     1424.71     70.94 o 
   7   7  14      266.45      256.01     62.06 o 
   0   8  14     4628.00     4239.68    127.58 o 
   1   8  14     5957.38     5421.04    113.79 o 
   2   8  14    39247.43    36212.30    755.31 o 
   3   8  14      309.13      316.79     37.04 o 
   4   8  14      418.99      520.07     38.19 o 
   5   8  14       69.28       88.08     36.62 o 
   6   8  14      426.76      422.56     50.69 o 
   1   9  14     4511.08     4416.96    133.80 o 
   2   9  14       61.92      132.81     30.00 o 
   3   9  14       14.66       15.90     33.40 o 
   4   9  14     1560.36     1546.42     63.36 o 
   5   9  14     1456.82     1413.82     70.51 o 
   6   9  14       35.40      115.58     49.21 o 
   0  10  14      768.83      748.25     70.16 o 
   1  10  14     3942.97     3654.71    102.69 o 
   2  10  14    17304.15    16543.44    351.81 o 
   3  10  14     2994.45     2666.62     84.33 o 
   4  10  14      575.29      692.52     46.80 o 
   5  10  14       39.40       -1.78     44.38 o 
   6  10  14      445.97      516.63     55.45 o 
   1  11  14      264.14      384.96     33.29 o 
   2  11  14     1382.65     1422.16     55.77 o 
   3  11  14      784.72      697.93     43.28 o 
   4  11  14     5925.28     5316.04    142.44 o 
   5  11  14     2290.71     2357.94     90.78 o 
   6  11  14      552.93      710.48     58.09 o 
   0  12  14    15278.94    14815.69    491.43 o 
   1  12  14      771.05      795.76     41.50 o 
   2  12  14     3321.51     3550.83    106.26 o 
   3  12  14      117.87      194.88     37.58 o 
   4  12  14     4819.12     4447.91    124.40 o 
   5  12  14      119.77      117.63     49.55 o 
   6  12  14      550.80      606.76     60.21 o 
   1  13  14       98.25      185.46     39.79 o 
   2  13  14      511.51      711.12     46.94 o 
   3  13  14     1516.12     1420.38     58.98 o 
   4  13  14     4179.73     3869.50    112.50 o 
   5  13  14      907.07      943.65     63.06 o 
   6  13  14       14.67       -4.51     61.67 o 
   0  14  14    20078.15    19404.91    908.60 o 
   1  14  14     1536.44     1466.10     56.58 o 
   2  14  14      266.29      365.41     45.44 o 
   3  14  14      597.05      486.42     44.67 o 
   4  14  14     2507.20     2208.36     79.31 o 
   5  14  14       86.95       85.37     52.26 o 
   1  15  14      414.29      497.61     46.52 o 
   2  15  14      188.77      112.61     44.51 o 
   3  15  14     1339.60     1360.71     88.46 o 
   4  15  14     1252.14     1187.27     71.35 o 
   5  15  14        1.97        9.53     54.05 o 
   0  16  14     9037.67     9038.31    447.83 o 
   1  16  14      299.33      364.02     58.44 o 
   2  16  14       16.63      100.51     45.88 o 
   3  16  14      158.91      162.36     48.19 o 
   4  16  14     3203.29     3191.58    168.33 o 
   5  16  14      137.42       77.34     66.68 o 
   1  17  14       13.74      157.91     55.47 o 
   2  17  14       37.67      137.25     57.18 o 
   3  17  14      399.17      448.74     53.55 o 
   4  17  14       13.75      -53.92     53.92 o 
   0  18  14     5366.55     5743.78    309.17 o 
   1  18  14      463.84      601.36     65.11 o 
   2  18  14        5.81       32.68     49.08 o 
   3  18  14      111.41      152.78     51.86 o 
   4  18  14      481.22      432.91     65.36 o 
   1  19  14      421.45      393.75     64.42 o 
   2  19  14     2029.28     1767.03     92.41 o 
   3  19  14      705.10      831.18     60.91 o 
   0  20  14       75.10      300.43    116.34 o 
   1  20  14      330.73      395.80     65.41 o 
   2  20  14      961.27     1113.03     79.30 o 
   3  20  14       46.96       51.24     54.93 o 
   1  21  14      457.83      422.34     65.29 o 
   2  21  14      136.22      161.17     66.93 o 
   0  22  14      545.78      795.86    132.24 o 
   1  22  14      396.74      368.54     68.83 o 
   1   1  15    14944.97    16331.15    247.34 o 
   2   1  15      383.38      296.08     18.79 o 
   3   1  15    35687.90    33612.54    564.24 o 
   4   1  15      959.75     1002.90     37.21 o 
   5   1  15       24.79       64.18     30.89 o 
   6   1  15      381.39      344.96     64.65 o 
   7   1  15     2476.16     2618.33    117.48 o 
   0   2  15      380.51      382.27     31.49 o 
   1   2  15    18338.59    18633.94    337.77 o 
   2   2  15    11288.52    11587.52    198.97 o 
   3   2  15     1455.26     1471.23     76.33 o 
   4   2  15       30.80      107.15     30.29 o 
   5   2  15        0.61        6.52     33.55 o 
   6   2  15        6.22       59.71     53.00 o 
   7   2  15       78.56      130.96     62.27 o 
   1   3  15    23286.96    24021.12    404.47 o 
   2   3  15     2789.17     3163.12     84.16 o 
   3   3  15    14792.20    14218.47    308.97 o 
   4   3  15       41.83       65.34     24.29 o 
   5   3  15     1005.97     1021.69     43.52 o 
   6   3  15     1192.08     1370.00     74.42 o 
   7   3  15     1225.77     1529.84     93.60 o 
   0   4  15      209.74      368.89     27.74 o 
   1   4  15     8790.90     8138.10    142.12 o 
   2   4  15    17822.06    17241.49    341.48 o 
   3   4  15     1955.03     1904.80     56.88 o 
   4   4  15       14.93       40.70     28.48 o 
   5   4  15      170.59      241.00     33.25 o 
   6   4  15        0.79       14.95     48.06 o 
   7   4  15      185.74      195.62     64.44 o 
   1   5  15    15467.35    14672.62    285.87 o 
   2   5  15       52.53      148.35     29.74 o 
   3   5  15     2187.62     1953.57     57.80 o 
   4   5  15     5848.76     5189.72    122.75 o 
   5   5  15     2995.73     3123.48     91.84 o 
   6   5  15        6.45       84.08     78.27 o 
   7   5  15        4.78        2.15     58.79 o 
   0   6  15    31403.59    32999.50    787.85 o 
   1   6  15     9210.76     8860.80    153.98 o 
   2   6  15     1226.76     1357.96     68.70 o 
   3   6  15     3639.47     3202.36     93.01 o 
   4   6  15      891.27      750.83     39.57 o 
   5   6  15      134.22      143.63     35.78 o 
   6   6  15      105.20      146.47     46.66 o 
   7   6  15       52.23       60.31    123.38 o 
   1   7  15    25756.13    25001.57    452.90 o 
   2   7  15     2266.19     1821.88     63.96 o 
   3   7  15     2893.55     2573.96     80.64 o 
   4   7  15     3327.55     3095.83     84.43 o 
   5   7  15    12328.99    11766.25    259.19 o 
   6   7  15        9.92      -10.41     44.69 o 
   7   7  15       80.50       73.92     67.15 o 
   0   8  15     1263.49     1295.97     68.60 o 
   1   8  15      180.80      373.54     22.78 o 
   2   8  15     2699.32     2635.65     72.32 o 
   3   8  15      119.28      146.13     35.37 o 
   4   8  15     1638.36     1361.39     62.26 o 
   5   8  15      453.61      466.09     40.16 o 
   6   8  15      290.52      311.56     48.18 o 
   1   9  15    15964.74    15557.24    335.06 o 
   2   9  15        7.38      -17.20     29.74 o 
   3   9  15     1019.77     1011.30     54.73 o 
   4   9  15     4528.29     4000.46    112.38 o 
   5   9  15     4580.09     4281.05    135.58 o 
   6   9  15     1129.96     1131.19     65.59 o 
   0  10  15       29.95       78.22     29.17 o 
   1  10  15     8278.82     7789.59    194.42 o 
   2  10  15    11104.61    10436.99    227.14 o 
   3  10  15       25.48       23.01     36.50 o 
   4  10  15      329.06      307.24     43.28 o 
   5  10  15      985.67     1094.03     67.22 o 
   6  10  15       18.00       48.78     48.42 o 
   1  11  15    10772.34    10471.70    255.00 o 
   2  11  15     2803.80     2615.16     76.58 o 
   3  11  15     4077.87     3637.07     94.57 o 
   4  11  15       79.22       66.79     41.98 o 
   5  11  15     3588.39     3453.71    116.20 o 
   6  11  15      185.39      158.85     49.63 o 
   0  12  15     6817.08     7592.35    379.29 o 
   1  12  15     5856.38     5289.10    137.70 o 
   2  12  15     1096.93     1167.94     52.92 o 
   3  12  15       63.46       95.98     36.55 o 
   4  12  15       37.00       -5.05     41.17 o 
   5  12  15      298.38      377.43     53.81 o 
   6  12  15       16.33       -7.17     49.18 o 
   1  13  15     4392.94     4162.81    163.96 o 
   2  13  15     2149.81     2111.23     89.64 o 
   3  13  15     4851.93     4483.29    112.76 o 
   4  13  15       34.86       63.24     43.51 o 
   5  13  15        2.94      132.68     66.12 o 
   6  13  15       56.45      -56.02     85.81 o 
   0  14  15      959.52     1297.93    136.26 o 
   1  14  15     5323.63     4972.02    119.52 o 
   2  14  15     1054.46     1113.87     58.28 o 
   3  14  15       20.04       46.82     43.24 o 
   4  14  15     1339.72     1254.79     65.85 o 
   5  14  15      220.18      194.10     55.08 o 
   1  15  15      145.14      274.97     50.18 o 
   2  15  15       21.94       70.91     44.43 o 
   3  15  15     5808.49     5160.36    354.04 o 
   4  15  15      221.09      182.18     54.44 o 
   5  15  15        1.62       -3.56     51.74 o 
   0  16  15      485.96      553.49    106.81 o 
   1  16  15      198.03      137.26     54.81 o 
   2  16  15      592.96      685.66     52.12 o 
   3  16  15      185.15      175.59     44.64 o 
   4  16  15      556.90      515.70     60.58 o 
   5  16  15       59.64       64.89     66.76 o 
   1  17  15     2397.42     2323.20    114.98 o 
   2  17  15     1988.45     1936.68     77.93 o 
   3  17  15     3137.34     3200.29    118.51 o 
   4  17  15      273.08      174.49     57.74 o 
   0  18  15     3963.37     4604.61    262.84 o 
   1  18  15      509.35      484.70     64.57 o 
   2  18  15        8.46      -32.52     59.75 o 
   3  18  15     1042.59     1153.13     65.04 o 
   4  18  15       32.62      -42.28    103.50 o 
   1  19  15      538.28      560.48     65.16 o 
   2  19  15       17.17       18.80     62.89 o 
   3  19  15      873.00     1049.03     75.00 o 
   0  20  15     2047.15     2412.33    184.59 o 
   1  20  15      823.17      892.63     72.01 o 
   2  20  15       25.43      103.18     65.06 o 
   3  20  15      302.28      305.74     55.70 o 
   1  21  15      867.89      913.47     73.99 o 
   2  21  15       45.96      177.55     64.82 o 
   0  22  15     1733.38     1887.95    172.22 o 
   0   0  16      965.96      962.29     84.14 o 
   1   0  16      333.61      192.82     30.52 o 
   2   0  16    19012.74    18381.75    648.68 o 
   3   0  16    29378.85    28086.11    669.19 o 
   4   0  16     1260.24     1114.43     65.76 o 
   5   0  16     3726.18     3683.72    125.79 o 
   6   0  16     1351.20     1287.00    127.40 o 
   7   0  16        3.37      -22.98     88.38 o 
   1   1  16    13024.21    13900.22    211.75 o 
   2   1  16     3923.64     3647.98     88.23 o 
   3   1  16     1407.63     1450.73     50.91 o 
   4   1  16       29.85       43.22     20.80 o 
   5   1  16      310.36      420.54     40.78 o 
   6   1  16       15.21      -26.24     55.42 o 
   7   1  16      253.76      370.57     67.59 o 
   0   2  16    17781.79    18684.96    402.46 o 
   1   2  16    14911.57    14935.29    238.37 o 
   2   2  16    22550.44    23028.07    366.50 o 
   3   2  16     4005.67     3975.16     97.72 o 
   4   2  16      307.48      363.76     27.82 o 
   5   2  16     1333.18     1292.51     65.61 o 
   6   2  16      215.94      204.78     64.18 o 
   7   2  16      707.75      730.58     73.49 o 
   1   3  16      439.02      547.68     21.01 o 
   2   3  16      581.88      637.51     30.81 o 
   3   3  16    22089.29    20436.49    490.08 o 
   4   3  16     2554.84     2308.55     63.40 o 
   5   3  16      265.59      319.38     33.28 o 
   6   3  16      336.55      408.08     52.87 o 
   7   3  16      827.55      906.02     78.01 o 
   0   4  16     7416.47     7352.93    211.16 o 
   1   4  16       29.00       70.36     17.32 o 
   2   4  16     7401.44     7284.16    151.18 o 
   3   4  16     2050.95     2010.18     69.02 o 
   4   4  16     3747.57     3610.22     86.15 o 
   5   4  16       14.30       19.97     30.78 o 
   6   4  16     1211.96     1220.85     96.94 o 
   7   4  16       26.51       47.71     64.57 o 
   1   5  16     3079.23     3020.62    115.83 o 
   2   5  16     3702.86     3493.11     87.56 o 
   3   5  16    12050.41    10622.20    258.52 o 
   4   5  16      222.74      300.94     49.73 o 
   5   5  16     4498.79     4256.25     99.05 o 
   6   5  16      197.04      370.24     86.25 o 
   7   5  16      750.91      843.94     87.18 o 
   0   6  16    22732.20    22311.74    476.32 o 
   1   6  16     4545.98     4226.84     84.62 o 
   2   6  16     7917.80     7733.59    173.84 o 
   3   6  16     3678.61     3568.98    101.29 o 
   4   6  16     4946.47     4764.33    128.57 o 
   5   6  16      252.40      243.58     36.88 o 
   6   6  16      199.72      233.86     47.06 o 
   7   6  16      154.57      236.79     65.60 o 
   1   7  16     3924.97     4246.76     86.70 o 
   2   7  16      138.23      152.09     28.77 o 
   3   7  16      826.08      827.08     46.82 o 
   4   7  16     1669.21     1546.32     64.09 o 
   5   7  16      509.48      640.44     47.08 o 
   6   7  16       11.61       14.34     47.46 o 
   0   8  16     7972.43     7328.83    258.61 o 
   1   8  16    20217.85    19855.90    387.08 o 
   2   8  16     1148.56     1090.79     51.34 o 
   3   8  16     2174.93     1842.16     67.91 o 
   4   8  16     7333.10     6618.28    170.36 o 
   5   8  16       81.77       84.23     37.18 o 
   6   8  16     1106.63     1233.76     69.45 o 
   1   9  16      139.86      220.00     31.97 o 
   2   9  16        5.83       -0.17     30.42 o 
   3   9  16     3422.18     3214.89     95.87 o 
   4   9  16       93.94      113.72     40.07 o 
   5   9  16       76.96      116.15     47.40 o 
   6   9  16      857.61      963.62     62.59 o 
   0  10  16     8636.36     8536.87    242.25 o 
   1  10  16     6420.17     6548.24    204.80 o 
   2  10  16     4342.09     3942.90    133.05 o 
   3  10  16      394.46      329.60     41.57 o 
   4  10  16     1635.66     1446.89     65.89 o 
   5  10  16     1285.09     1196.42     68.00 o 
   6  10  16       69.82       86.22     49.90 o 
   1  11  16     5465.34     5049.51    151.75 o 
   2  11  16     2547.18     2434.13     72.18 o 
   3  11  16     1982.43     1997.81     72.90 o 
   4  11  16       11.86      -19.00     41.98 o 
   5  11  16     4467.56     4248.72    136.84 o 
   6  11  16      246.11      320.99     78.42 o 
   0  12  16     1356.86     1472.51    125.03 o 
   1  12  16      269.22      250.65     38.82 o 
   2  12  16     1914.09     1848.29     64.19 o 
   3  12  16     2573.83     2324.45     74.22 o 
   4  12  16     1154.86     1110.30     58.49 o 
   5  12  16      708.14      832.93     61.56 o 
   6  12  16      279.62      311.28     55.66 o 
   1  13  16     2975.08     2763.74     78.45 o 
   2  13  16     2119.00     1945.24    152.70 o 
   3  13  16       84.76      184.66     40.90 o 
   4  13  16       95.50       68.87     45.47 o 
   5  13  16     3203.93     3014.66    109.37 o 
   0  14  16       12.97        1.68     82.07 o 
   1  14  16     2901.92     3000.63     82.89 o 
   2  14  16     4510.12     4209.82    137.31 o 
   3  14  16     3513.25     3109.15    102.84 o 
   4  14  16      173.01      167.01     52.57 o 
   5  14  16        1.12      -45.08     52.09 o 
   1  15  16     5634.02     5124.10    169.65 o 
   2  15  16      163.70      188.77     45.52 o 
   3  15  16      863.41      862.90     55.76 o 
   4  15  16        0.77      -23.72     52.55 o 
   5  15  16      168.55      274.48     57.07 o 
   0  16  16      533.36      548.15    100.47 o 
   1  16  16     3110.62     3225.02    119.29 o 
   2  16  16     4358.48     4404.00    124.79 o 
   3  16  16      362.61      415.53     60.95 o 
   4  16  16       22.36       -0.54     53.44 o 
   1  17  16      553.16      548.53     62.34 o 
   2  17  16       75.08      129.11     49.21 o 
   3  17  16     1692.42     1749.82    104.16 o 
   4  17  16      217.60      154.21     55.54 o 
   0  18  16      219.55      341.01    110.67 o 
   1  18  16      267.07      292.84     62.40 o 
   2  18  16     1046.01     1191.98     77.80 o 
   3  18  16      511.29      665.30     58.58 o 
   4  18  16       64.87      -56.15     56.15 o 
   1  19  16        7.68       33.55     79.31 o 
   2  19  16      156.25      208.77     65.55 o 
   3  19  16      627.08      737.87     59.85 o 
   0  20  16     1509.89     1663.29    163.92 o 
   1  20  16       20.82       62.92     62.63 o 
   2  20  16     1038.65     1225.04     81.51 o 
   1  21  16        1.72      -63.64     63.64 o 
   2  21  16        0.79      -47.76     64.56 o 
   1   1  17    12212.58    12201.38    187.01 o 
   2   1  17      212.85      291.33     19.92 o 
   3   1  17      967.55      810.37     35.86 o 
   4   1  17      179.15      200.46     24.75 o 
   5   1  17     7287.12     7131.69    189.92 o 
   6   1  17       31.50       38.51     62.42 o 
   7   1  17      412.91      535.49     72.36 o 
   0   2  17     6815.14     6622.93    151.36 o 
   1   2  17    10538.17    10531.27    181.40 o 
   2   2  17       14.11       97.91     16.71 o 
   3   2  17     5098.86     4772.39    126.40 o 
   4   2  17     1563.66     1485.42     56.19 o 
   5   2  17       67.92       92.60     38.37 o 
   6   2  17       56.69       53.93     63.87 o 
   7   2  17      470.36      519.67     80.56 o 
   1   3  17    10187.67    10711.91    175.12 o 
   2   3  17     3840.22     3761.29     80.34 o 
   3   3  17       51.59      118.20     32.71 o 
   4   3  17     2461.17     2449.67     80.74 o 
   5   3  17     1590.12     1628.95     62.20 o 
   6   3  17     1080.58      998.76    108.04 o 
   7   3  17       11.97      121.16     64.93 o 
   0   4  17     1021.89     1057.09     41.08 o 
   1   4  17    22810.98    21868.48    368.61 o 
   2   4  17      122.77      154.34     25.33 o 
   3   4  17     2429.49     2312.76     85.25 o 
   4   4  17      932.43      936.57     41.96 o 
   5   4  17      341.24      387.25     35.48 o 
   6   4  17      284.81      392.57     66.12 o 
   7   4  17      326.39      405.97     70.32 o 
   1   5  17       72.61      159.95     22.46 o 
   2   5  17      382.40      383.19     30.43 o 
   3   5  17    13188.75    11714.72    283.36 o 
   4   5  17      227.79      329.15     38.15 o 
   5   5  17      144.45      269.68     34.60 o 
   6   5  17     3355.87     3440.97    155.78 o 
   7   5  17     1160.82     1590.62    102.07 o 
   0   6  17        5.58       57.07     23.44 o 
   1   6  17     3084.35     3095.14     73.38 o 
   2   6  17     1600.53     1470.24     45.20 o 
   3   6  17     4584.84     3804.80    106.65 o 
   4   6  17     2165.04     1908.91     71.44 o 
   5   6  17      172.81      120.19     36.33 o 
   6   6  17       73.96       99.33     66.13 o 
   1   7  17      210.86      260.10     23.57 o 
   2   7  17     5743.29     5229.99    165.28 o 
   3   7  17     5172.61     4897.67    131.15 o 
   4   7  17     2223.32     2153.81     75.37 o 
   5   7  17     2756.47     2772.13     83.89 o 
   6   7  17      352.44      392.45     51.99 o 
   0   8  17    21749.69    19311.66    530.24 o 
   1   8  17      430.07      599.62     37.27 o 
   2   8  17     8803.58     7893.46    175.52 o 
   3   8  17     1463.38     1301.98     90.32 o 
   4   8  17      520.02      511.50     44.38 o 
   5   8  17        0.03      -41.67     46.87 o 
   6   8  17       10.73        0.16     47.42 o 
   1   9  17     2711.51     2490.53     63.99 o 
   2   9  17       90.22       74.21     31.70 o 
   3   9  17    10566.53     9492.06    233.81 o 
   4   9  17      140.82      116.42     41.43 o 
   5   9  17      438.65      411.26     52.46 o 
   6   9  17      646.17      814.51     86.93 o 
   0  10  17      791.58      745.96     53.75 o 
   1  10  17    12486.77    11959.88    260.81 o 
   2  10  17     1307.21     1026.66     48.01 o 
   3  10  17      288.13      318.79     42.08 o 
   4  10  17     1989.72     1856.20     72.21 o 
   5  10  17       32.72       35.12     48.60 o 
   6  10  17      336.40      372.94     54.98 o 
   1  11  17     2996.32     2406.84    180.50 o 
   2  11  17      300.51      362.20     38.12 o 
   3  11  17     2104.91     1948.72     84.48 o 
   4  11  17        5.72       -5.07     42.65 o 
   5  11  17      427.45      618.05     57.47 o 
   6  11  17       71.39       87.05     85.74 o 
   0  12  17     2334.53     2265.67    133.36 o 
   1  12  17     2043.44     1901.99    144.59 o 
   2  12  17      331.69      222.79     41.29 o 
   3  12  17     5544.55     5029.90    122.32 o 
   4  12  17       79.49       82.64     44.46 o 
   5  12  17      185.67      244.94     54.13 o 
   6  12  17       49.61       87.00     59.20 o 
   1  13  17      277.22      380.60     55.76 o 
   2  13  17       58.59       91.37     42.13 o 
   3  13  17      188.27      271.48     45.89 o 
   4  13  17       12.60      -24.00     44.86 o 
   5  13  17     2442.46     2292.88    116.98 o 
   0  14  17      199.28      140.59     94.38 o 
   1  14  17     5028.01     4924.83    169.46 o 
   2  14  17      167.11      258.36     55.58 o 
   3  14  17      106.46      146.89     47.24 o 
   4  14  17      381.38      362.06     56.55 o 
   5  14  17      130.20       70.53     54.61 o 
   1  15  17     6983.03     6613.12    170.88 o 
   2  15  17     1283.02     1209.56     61.35 o 
   3  15  17      278.55      447.33     49.70 o 
   4  15  17      521.97      522.62     60.25 o 
   5  15  17      830.23      758.04     66.06 o 
   0  16  17     2764.58     2377.77    175.00 o 
   1  16  17      726.70      842.19     67.02 o 
   2  16  17      189.08      311.41     63.80 o 
   3  16  17      459.77      509.69     66.08 o 
   4  16  17       18.04      -12.84     54.87 o 
   1  17  17       80.57      196.04     60.47 o 
   2  17  17       39.69       22.57     60.48 o 
   3  17  17      689.44      711.08     67.49 o 
   4  17  17      291.05      338.25     59.79 o 
   0  18  17      731.10      567.46    108.62 o 
   1  18  17     1383.02     1359.77     79.26 o 
   2  18  17     2858.27     2853.90    115.21 o 
   3  18  17     1185.66     1289.17     68.04 o 
   4  18  17      279.81      261.87     61.06 o 
   1  19  17      625.33      735.54     71.90 o 
   2  19  17      213.56      245.14     65.13 o 
   3  19  17       91.07      113.68     67.35 o 
   0  20  17     2697.34     2600.84    194.01 o 
   1  20  17     1920.28     2130.10    102.80 o 
   2  20  17     2992.19     3306.95    125.97 o 
   1  21  17      156.43      133.30     66.85 o 
   0   0  18       46.56      116.60     52.23 o 
   1   0  18    30493.58    29517.60    627.51 o 
   2   0  18     3072.03     3427.05    159.55 o 
   3   0  18     4259.31     4000.41    127.76 o 
   4   0  18      469.76      496.28     48.62 o 
   5   0  18     4412.73     2936.77    180.39 o 
   6   0  18       64.42       76.00     92.58 o 
   7   0  18     3181.03     3526.51    209.94 o 
   1   1  18      189.79      414.39     20.25 o 
   2   1  18     1651.02     1951.64     43.86 o 
   3   1  18      211.49      160.25     31.06 o 
   4   1  18      202.05      219.12     31.18 o 
   5   1  18     2061.19     1965.69    150.75 o 
   6   1  18       85.03       25.46     64.51 o 
   7   1  18      233.12      240.03     66.14 o 
   0   2  18     1361.36     1365.13     58.17 o 
   1   2  18    21289.90    20447.16    345.83 o 
   2   2  18      340.24      471.31     36.22 o 
   3   2  18      136.72      185.67     33.61 o 
   4   2  18      606.86      733.31     40.07 o 
   5   2  18     1150.10     1272.51     58.76 o 
   6   2  18      165.47      196.08     67.39 o 
   7   2  18      873.93     1060.63     85.61 o 
   1   3  18    29099.29    28357.32    451.85 o 
   2   3  18      586.28      600.22     31.44 o 
   3   3  18      860.99      771.44     51.06 o 
   4   3  18      599.33      644.61     41.27 o 
   5   3  18     3349.10     3224.04     91.98 o 
   6   3  18       10.82        7.21     93.71 o 
   7   3  18      449.28      530.49     70.72 o 
   0   4  18      213.22      298.27     23.74 o 
   1   4  18      106.44      242.49     24.10 o 
   2   4  18       85.95      144.51     25.92 o 
   3   4  18      662.81      732.31     43.84 o 
   4   4  18      295.39      313.35     36.36 o 
   5   4  18      264.14      260.54     45.02 o 
   6   4  18       32.16       76.74     65.29 o 
   7   4  18      655.57      698.98     77.03 o 
   1   5  18     2827.22     2457.06     80.89 o 
   2   5  18      108.59      108.73     25.41 o 
   3   5  18      765.69      964.57     57.46 o 
   4   5  18       56.70       22.63     37.16 o 
   5   5  18     7382.79     6988.12    161.64 o 
   6   5  18      102.11      162.92     66.27 o 
   0   6  18      965.07      930.91     35.53 o 
   1   6  18     1310.52     1056.31     50.10 o 
   2   6  18        4.09       43.79     24.38 o 
   3   6  18     9775.59     8938.67    220.65 o 
   4   6  18       17.62       47.49     37.66 o 
   5   6  18       91.98       82.52     41.28 o 
   6   6  18      101.87      107.80     67.44 o 
   1   7  18     1670.49     1635.32     73.48 o 
   2   7  18      214.75      228.34     33.63 o 
   3   7  18     1180.01     1373.72     64.89 o 
   4   7  18      275.65      265.93     44.19 o 
   5   7  18       53.69       78.70     44.86 o 
   6   7  18       32.12       95.13     67.29 o 
   0   8  18     5862.30     5790.86    208.79 o 
   1   8  18    14860.40    14553.01    286.71 o 
   2   8  18     1844.95     1811.46     68.62 o 
   3   8  18     3675.53     3285.51     97.60 o 
   4   8  18        1.81       29.54     40.16 o 
   5   8  18       76.65       83.51     47.12 o 
   6   8  18       92.85      111.69     49.85 o 
   1   9  18      742.74      928.45     50.83 o 
   2   9  18      375.71      410.39     35.64 o 
   3   9  18     1640.20     1593.03     68.13 o 
   4   9  18       12.79      -39.37     39.37 o 
   5   9  18      150.21      202.70     50.15 o 
   6   9  18      112.03      147.55     51.62 o 
   0  10  18     1086.56      895.06     84.53 o 
   1  10  18      776.42      923.90     42.80 o 
   2  10  18       82.56       93.51     33.77 o 
   3  10  18     5583.76     5062.46    150.97 o 
   4  10  18       41.61       56.32     42.76 o 
   5  10  18     1299.91     1355.24     75.41 o 
   6  10  18      189.87      269.67     55.57 o 
   1  11  18      168.50       87.15     41.61 o 
   2  11  18       24.04       90.75     40.59 o 
   3  11  18     5844.12     5289.65    141.06 o 
   4  11  18      302.89      275.99     44.54 o 
   5  11  18     2039.96     1997.87     88.62 o 
   6  11  18       63.37       29.00     52.45 o 
   0  12  18        4.16      111.08     59.58 o 
   1  12  18      385.45      444.13     40.58 o 
   2  12  18      432.97      451.69     44.84 o 
   3  12  18      378.63      536.27     49.82 o 
   4  12  18      233.90      276.17     47.48 o 
   5  12  18      836.36      981.96     66.17 o 
   1  13  18     1350.52     1236.91     52.90 o 
   2  13  18       14.86      -15.13     40.35 o 
   3  13  18     9123.77     8748.51    217.32 o 
   4  13  18       47.33      -12.26     49.09 o 
   5  13  18       25.36      106.45     53.95 o 
   0  14  18      183.44      192.18     87.70 o 
   1  14  18     4995.67     4983.74    136.39 o 
   2  14  18      147.30      228.67     45.40 o 
   3  14  18      907.99      892.44     56.89 o 
   4  14  18      112.62       58.93     52.95 o 
   5  14  18      291.24      215.71     56.65 o 
   1  15  18     3169.29     2948.62     93.74 o 
   2  15  18      107.48       83.91     37.38 o 
   3  15  18     2868.30     2738.46    117.07 o 
   4  15  18       12.46       58.69     53.92 o 
   5  15  18      186.20      138.07     57.80 o 
   0  16  18      343.30      415.68    108.82 o 
   1  16  18     5384.99     5343.74    167.34 o 
   2  16  18      333.98      292.73     63.65 o 
   3  16  18     1431.45     1488.78    116.63 o 
   4  16  18        6.56      -55.59     55.59 o 
   1  17  18     4849.69     4613.18    150.99 o 
   2  17  18       11.64       41.85     57.84 o 
   3  17  18       52.91       44.61     59.84 o 
   4  17  18        5.31       34.36     57.54 o 
   0  18  18      494.14      603.35    111.60 o 
   1  18  18      267.81      398.93     65.31 o 
   2  18  18        0.04       69.82     61.86 o 
   3  18  18     1091.16     1264.87     68.05 o 
   1  19  18      141.70      260.52     77.95 o 
   2  19  18       32.11       34.68     65.92 o 
   3  19  18       52.66       45.36     65.25 o 
   0  20  18      145.61      144.72    118.13 o 
   1  20  18      249.34      425.77     69.47 o 
   2  20  18      277.19      484.07     70.84 o 
   1  21  18     1654.05     1613.28    141.22 o 
   1   1  19     9996.50     9245.82    151.62 o 
   2   1  19     1574.55     1633.11     59.27 o 
   3   1  19     1204.09     1170.32     50.96 o 
   4   1  19      433.22      422.26     46.31 o 
   5   1  19     7452.87     6967.68    185.30 o 
   6   1  19       18.13       27.74     62.62 o 
   7   1  19      624.04      741.17     90.44 o 
   0   2  19     2196.46     2012.52     63.69 o 
   1   2  19     5697.23     5283.00     97.12 o 
   2   2  19      577.17      750.42     65.56 o 
   3   2  19     7719.77     7527.22    181.59 o 
   4   2  19      170.53      228.22     34.78 o 
   5   2  19      316.48      372.15     49.73 o 
   6   2  19      189.77      122.37    104.00 o 
   7   2  19      190.83      212.24     66.28 o 
   1   3  19     6251.23     6331.60    121.22 o 
   2   3  19       55.64      118.65     26.52 o 
   3   3  19      117.16      111.20     31.24 o 
   4   3  19     2722.67     2564.72     85.85 o 
   5   3  19       34.49      105.02     43.47 o 
   6   3  19      106.04      255.32     63.26 o 
   7   3  19       28.72      134.76     65.87 o 
   0   4  19     4319.20     4297.70     96.23 o 
   1   4  19    20942.46    19957.16    338.70 o 
   2   4  19     1918.11     1999.44     62.50 o 
   3   4  19     1831.02     1735.14     60.85 o 
   4   4  19      691.45      666.20     41.53 o 
   5   4  19      174.62      217.28     43.51 o 
   6   4  19        8.56       38.72     64.12 o 
   1   5  19      714.45      856.70     29.44 o 
   2   5  19     2054.30     1775.84     54.79 o 
   3   5  19     7643.26     6787.56    176.24 o 
   4   5  19      255.23      302.42     40.75 o 
   5   5  19      144.19      220.27     42.07 o 
   6   5  19     1009.04     1104.82     86.30 o 
   0   6  19      128.74      328.03     48.29 o 
   1   6  19      795.88      846.49     59.54 o 
   2   6  19      296.63      257.54     27.79 o 
   3   6  19     3178.69     2931.66     91.30 o 
   4   6  19       58.92       66.71     37.68 o 
   5   6  19       23.90       33.19     44.26 o 
   6   6  19       70.58      100.84     64.56 o 
   1   7  19     2809.31     2744.87     74.67 o 
   2   7  19     3577.10     3112.58     76.35 o 
   3   7  19    14463.26    12928.15    312.27 o 
   4   7  19      324.44      361.24     43.00 o 
   5   7  19     3114.29     2748.75    107.90 o 
   6   7  19     2190.72     2233.08    114.19 o 
   0   8  19     8134.66     6990.51    176.14 o 
   1   8  19       17.54       74.87     26.03 o 
   2   8  19     7060.67     6381.34    163.84 o 
   3   8  19     1854.24     1614.81     65.61 o 
   4   8  19     1691.86     1469.30     66.77 o 
   5   8  19       49.52        9.46     46.56 o 
   6   8  19      131.84      236.99     68.11 o 
   1   9  19       20.90       60.65     29.46 o 
   2   9  19     3886.73     3570.06    104.65 o 
   3   9  19    11758.44    10986.00    268.71 o 
   4   9  19      183.71      157.55     43.15 o 
   5   9  19       20.78       27.88     49.31 o 
   6   9  19      902.86      992.73     64.89 o 
   0  10  19     8758.15     7725.53    280.66 o 
   1  10  19     3378.35     3279.82     85.03 o 
   2  10  19      309.60      340.28     42.22 o 
   3  10  19      408.03      476.23     64.97 o 
   4  10  19     1021.32      975.52     55.79 o 
   5  10  19      216.02      319.81     61.30 o 
   6  10  19      442.33      498.69     56.93 o 
   1  11  19     2828.58     2657.88     96.51 o 
   2  11  19      116.94       89.60     39.86 o 
   3  11  19     1425.12     1456.19     83.15 o 
   4  11  19       35.02       50.49     44.03 o 
   5  11  19      812.72      875.87     64.08 o 
   6  11  19       70.04       75.53     53.58 o 
   0  12  19     6584.23     6266.95    231.65 o 
   1  12  19     1912.80     1846.08     89.16 o 
   2  12  19       41.70      113.68     40.59 o 
   3  12  19     7589.00     6641.46    194.57 o 
   4  12  19     1961.43     1745.36     83.60 o 
   5  12  19       19.18      -52.34     52.34 o 
   1  13  19      150.63      148.79     36.91 o 
   2  13  19      128.63      147.92     43.74 o 
   3  13  19      143.18      265.11     47.92 o 
   4  13  19       47.76      -13.19     51.56 o 
   5  13  19      539.50      544.12     59.69 o 
   0  14  19      622.42      629.65    107.83 o 
   1  14  19     2230.43     2288.14     81.75 o 
   2  14  19      207.39      318.58     46.20 o 
   3  14  19      303.43      372.93     50.01 o 
   4  14  19       10.51      -21.51     52.18 o 
   5  14  19       34.29       29.24     55.10 o 
   1  15  19     2368.44     2368.91    103.29 o 
   2  15  19      244.87      269.13     54.36 o 
   3  15  19      801.96      842.60     83.17 o 
   4  15  19      457.89      478.77     59.86 o 
   0  16  19      179.88      243.14    107.17 o 
   1  16  19      156.86      325.91     58.22 o 
   2  16  19       63.70      117.65     59.70 o 
   3  16  19      186.25      211.68     52.17 o 
   4  16  19      242.27      242.97     59.45 o 
   1  17  19     1458.24     1610.50     88.03 o 
   2  17  19        3.37       36.00     44.45 o 
   3  17  19      190.26      253.37     56.44 o 
   4  17  19      247.80      274.49     61.16 o 
   0  18  19     1047.72     1109.46    127.13 o 
   1  18  19     1555.71     1733.91     94.47 o 
   2  18  19     2123.53     1906.57     97.16 o 
   3  18  19      866.24      913.68     96.68 o 
   1  19  19     1901.46     1877.92     92.85 o 
   2  19  19       17.01       49.10     62.26 o 
   3  19  19      210.29      323.51     68.84 o 
   0  20  19      765.22      680.68     89.25 o 
   1  20  19     2538.00     2782.08    116.23 o 
   2  20  19     2173.23     2237.59    158.50 o 
   0   0  20      144.16      274.10     46.43 o 
   1   0  20     7039.05     6415.18    146.25 o 
   2   0  20    46628.87    44878.63   1194.28 o 
   3   0  20    11259.14    10288.00    509.73 o 
   4   0  20     1092.46      924.17     77.88 o 
   5   0  20      130.73      209.01     88.61 o 
   6   0  20      128.58      186.96     98.63 o 
   1   1  20      176.10      227.75     23.19 o 
   2   1  20      483.27      520.09     25.43 o 
   3   1  20      220.12      274.26     30.62 o 
   4   1  20     1239.06     1292.45     66.60 o 
   5   1  20     1778.13     1841.39    109.62 o 
   6   1  20      108.58      120.06     65.62 o 
   0   2  20     5116.25     5354.88    131.36 o 
   1   2  20    13860.72    13200.31    226.52 o 
   2   2  20    24106.37    22224.53    440.06 o 
   3   2  20      824.66      809.98     43.62 o 
   4   2  20     1568.04     1396.32     68.32 o 
   5   2  20      148.82      183.94     55.73 o 
   6   2  20      153.19       -9.12     84.11 o 
   1   3  20      446.28      615.26     34.58 o 
   2   3  20     1242.84     1064.28     43.19 o 
   3   3  20     7538.15     6844.56    158.61 o 
   4   3  20     4113.25     3858.90    113.06 o 
   5   3  20      106.81      155.82     53.71 o 
   6   3  20      329.31      319.39     69.84 o 
   0   4  20    11782.82    11585.51    233.78 o 
   1   4  20     1130.69     1201.38     39.46 o 
   2   4  20     5937.20     5430.43    118.59 o 
   3   4  20     1012.50      993.82     46.66 o 
   4   4  20     3075.01     2969.74     94.74 o 
   5   4  20       10.41      -13.22     62.61 o 
   6   4  20      154.74      145.85     70.37 o 
   1   5  20     2071.60     2223.74     65.06 o 
   2   5  20     1520.63     1404.80     50.68 o 
   3   5  20     2107.21     1936.66    132.26 o 
   4   5  20     2067.00     1930.60     74.19 o 
   5   5  20     3346.85     3243.87    164.22 o 
   6   5  20      157.51      231.68     70.95 o 
   0   6  20    14123.25    12665.61    305.63 o 
   1   6  20     3160.42     2805.87     74.56 o 
   2   6  20      419.23      457.59     31.47 o 
   3   6  20     3023.75     2756.35     88.05 o 
   4   6  20     2226.23     2114.37     85.17 o 
   5   6  20      194.71      152.69     49.37 o 
   6   6  20      889.14     1030.67     84.18 o 
   1   7  20      340.68      428.59     30.50 o 
   2   7  20      285.42      281.80     30.31 o 
   3   7  20      732.06      844.33     55.35 o 
   4   7  20      361.21      317.47     43.76 o 
   5   7  20      121.63      227.27     50.72 o 
   6   7  20      114.75      241.08    111.08 o 
   0   8  20     7412.89     7062.61    178.07 o 
   1   8  20     6005.18     5546.95    143.73 o 
   2   8  20      119.27      190.31     34.08 o 
   3   8  20      335.75      374.49     41.48 o 
   4   8  20     2291.07     2052.61     76.72 o 
   5   8  20       81.35       97.19     49.52 o 
   6   8  20      500.23      620.19     90.45 o 
   1   9  20      192.52      279.81     32.31 o 
   2   9  20       89.99       93.91     25.51 o 
   3   9  20      330.93      346.97     43.26 o 
   4   9  20       95.61       82.14     41.92 o 
   5   9  20      152.79      128.60     51.20 o 
   6   9  20      159.34      204.81     75.30 o 
   0  10  20    12914.27    12051.28    423.63 o 
   1  10  20     4970.27     4778.74    114.45 o 
   2  10  20     2978.45     2682.06    126.21 o 
   3  10  20      315.43      292.93     43.27 o 
   4  10  20     1698.44     1516.16     67.79 o 
   5  10  20       36.59      -41.83     49.30 o 
   6  10  20      678.94      759.13     61.67 o 
   1  11  20      855.48      814.20     38.09 o 
   2  11  20     1545.91     1492.37     68.64 o 
   3  11  20      955.84     1085.21     68.03 o 
   4  11  20      427.02      427.76     54.98 o 
   5  11  20     1604.92     1664.16     83.88 o 
   0  12  20     3157.81     3226.74    130.00 o 
   1  12  20        0.30       73.28     34.43 o 
   2  12  20     3039.19     3049.62     96.81 o 
   3  12  20      951.51     1119.98    131.78 o 
   4  12  20     1461.03     1335.75     76.50 o 
   5  12  20      228.86      283.51     55.94 o 
   1  13  20     2760.99     2448.58    212.94 o 
   2  13  20     1752.70     1728.53    104.96 o 
   3  13  20        8.82       67.46     47.95 o 
   4  13  20       39.70       79.21     53.31 o 
   5  13  20     1443.18     1502.71     82.29 o 
   0  14  20     1723.31     1640.38    101.52 o 
   1  14  20     1959.06     2078.36     79.84 o 
   2  14  20     7130.46     6611.30    170.05 o 
   3  14  20      474.91      584.78     53.46 o 
   4  14  20      724.06      914.60     66.73 o 
   5  14  20        4.71      -28.16     54.53 o 
   1  15  20     2430.59     2212.27     80.50 o 
   2  15  20      478.89      507.76     63.37 o 
   3  15  20      488.04      527.53     53.87 o 
   4  15  20       32.05        5.63     54.05 o 
   0  16  20        5.14       40.73     55.29 o 
   1  16  20     3609.42     3681.44    128.03 o 
   2  16  20     5779.14     5740.49    499.10 o 
   3  16  20      264.66      325.90     65.63 o 
   4  16  20        4.12      -53.09     55.26 o 
   1  17  20      261.78      389.03     61.53 o 
   2  17  20       52.64      111.06     45.34 o 
   3  17  20     2113.51     2310.62     88.49 o 
   4  17  20      687.68      577.65    118.48 o 
   0  18  20      516.40      687.20     85.91 o 
   1  18  20      906.98      888.05     72.36 o 
   2  18  20      684.92      977.86     75.82 o 
   3  18  20      378.92      391.78    119.20 o 
   1  19  20        5.32      112.79     65.77 o 
   2  19  20      279.89      342.88     67.94 o 
   0  20  20     1152.87     1395.92    103.93 o 
   1  20  20        1.42      132.41     67.85 o 
   1   1  21     9975.87     9378.81    154.29 o 
   2   1  21     1514.85     1456.97     39.33 o 
   3   1  21    13857.99    12773.34    258.57 o 
   4   1  21     3828.91     3532.99    110.46 o 
   5   1  21      188.60      118.97     59.75 o 
   6   1  21      609.67      566.38    111.27 o 
   0   2  21     4520.89     4367.26    243.88 o 
   1   2  21     1293.30     1290.29     71.20 o 
   2   2  21     3570.27     3353.53     83.30 o 
   3   2  21      451.53      426.54     35.99 o 
   4   2  21      507.24      710.38     54.90 o 
   5   2  21      434.84      448.07    101.55 o 
   6   2  21        7.64       72.15     70.54 o 
   1   3  21     9604.33     9208.26    152.45 o 
   2   3  21        5.17       87.40     27.92 o 
   3   3  21    11722.35    10688.59    238.01 o 
   4   3  21       11.11       72.34     50.05 o 
   5   3  21     1437.36     1379.16     96.60 o 
   6   3  21        5.51      103.64     68.50 o 
   0   4  21     3924.42     3681.54     86.92 o 
   1   4  21     7011.45     6368.64    109.25 o 
   2   4  21    10876.67    10053.65    206.28 o 
   3   4  21     2461.15     2385.68     73.20 o 
   4   4  21      417.06      423.91     43.31 o 
   5   4  21       19.33      -30.92     65.99 o 
   6   4  21      185.02      150.91     72.01 o 
   1   5  21    22927.63    21497.86    364.93 o 
   2   5  21       61.25      205.40     42.81 o 
   3   5  21     5883.44     5572.01    133.36 o 
   4   5  21      259.08      226.30     41.89 o 
   5   5  21     2748.92     2762.62    132.50 o 
   6   5  21      166.84      212.44     74.43 o 
   0   6  21     9215.61     9085.90    224.22 o 
   1   6  21      290.25      288.51     27.69 o 
   2   6  21     1324.12     1319.74     60.62 o 
   3   6  21     1225.91     1309.00     57.36 o 
   4   6  21       18.69       19.26     40.37 o 
   5   6  21       16.49      -11.40     67.77 o 
   6   6  21      103.15      164.42     93.80 o 
   1   7  21    14780.30    14308.91    282.77 o 
   2   7  21     6569.98     5980.60    128.34 o 
   3   7  21     2598.41     2309.34     90.76 o 
   4   7  21     4895.24     4353.20    152.87 o 
   5   7  21     7891.73     7682.85    221.13 o 
   6   7  21      631.68      680.12     79.01 o 
   0   8  21      145.49       98.93     41.11 o 
   1   8  21       22.18       91.05     29.05 o 
   2   8  21      618.24      727.00     42.18 o 
   3   8  21       17.09       57.92     39.28 o 
   4   8  21      400.98      378.90     45.72 o 
   5   8  21      539.88      578.23     57.77 o 
   6   8  21       43.68       77.69     69.02 o 
   1   9  21     9605.47     8624.94    248.80 o 
   2   9  21      709.32      854.48     49.57 o 
   3   9  21       16.28       53.55     39.70 o 
   4   9  21     2163.58     2035.06     77.46 o 
   5   9  21     2608.54     2808.29    103.67 o 
   6   9  21     1399.80     1506.84     99.81 o 
   0  10  21       35.89       77.00     41.98 o 
   1  10  21     4996.37     4553.94    102.98 o 
   2  10  21     3971.64     4093.48    133.92 o 
   3  10  21      504.85      563.62     53.85 o 
   4  10  21       25.42        5.37     43.62 o 
   5  10  21      165.73      166.30     51.96 o 
   6  10  21        0.06       64.50    104.32 o 
   1  11  21     1646.14     1771.24     56.89 o 
   2  11  21     1265.38     1228.47     60.14 o 
   3  11  21     2770.33     2548.86     98.85 o 
   4  11  21        7.60        2.86     48.72 o 
   5  11  21     2481.45     2449.53     99.15 o 
   0  12  21     5291.37     5422.67    167.94 o 
   1  12  21     1096.53     1147.10     62.65 o 
   2  12  21     4631.16     4151.75    116.32 o 
   3  12  21     1851.70     1727.61     82.26 o 
   4  12  21        1.89        9.42     51.15 o 
   5  12  21      984.12      960.68     67.51 o 
   1  13  21     5170.42     4915.79    223.81 o 
   2  13  21       77.36      130.55     45.61 o 
   3  13  21      488.09      548.94     57.36 o 
   4  13  21      267.45      274.07     55.46 o 
   5  13  21       70.90       33.48     56.74 o 
   0  14  21     1204.39     1619.84    101.96 o 
   1  14  21     1321.54     1375.83     75.81 o 
   2  14  21      161.86      248.91     45.50 o 
   3  14  21      385.17      315.58     49.61 o 
   4  14  21      686.88      826.45     64.11 o 
   5  14  21       17.70      -47.59     55.56 o 
   1  15  21      607.21      677.61     47.51 o 
   2  15  21      416.52      426.89     62.18 o 
   3  15  21     5668.83     5558.20    163.57 o 
   4  15  21     1022.88     1018.18     69.95 o 
   0  16  21      146.92      367.39    127.07 o 
   1  16  21      163.42      245.64     62.73 o 
   2  16  21      174.65      210.98     47.68 o 
   3  16  21        4.98       73.28     51.18 o 
   4  16  21      156.14      186.13     58.37 o 
   1  17  21     3652.90     3622.24    131.60 o 
   2  17  21      915.76      910.00     56.57 o 
   3  17  21     2105.79     2294.64    103.56 o 
   0  18  21     1861.44     2039.99    121.41 o 
   1  18  21       26.72       59.38     60.54 o 
   2  18  21      320.79      364.22     64.88 o 
   3  18  21     1467.64     1709.62    103.79 o 
   1  19  21      486.81      721.25     79.56 o 
   2  19  21        0.45       77.68     62.64 o 
   0  20  21     3536.76     3551.23    220.74 o 
   1  20  21      940.21     1000.58     77.84 o 
   0   0  22   104983.04    98758.11   3560.66 o 
   1   0  22     1400.89     1493.33     59.60 o 
   2   0  22      745.22      853.18     45.01 o 
   3   0  22     3516.79     3054.31    137.17 o 
   4   0  22     7057.39     6665.46    253.14 o 
   5   0  22      265.36      222.59     99.75 o 
   6   0  22      702.62      396.96     88.81 o 
   1   1  22      502.33      648.48     40.56 o 
   2   1  22     7065.19     6449.60    113.67 o 
   3   1  22     1654.67     1531.89     59.80 o 
   4   1  22      178.41      177.05     46.69 o 
   5   1  22     1127.87     1074.45     85.20 o 
   6   1  22      233.09      363.79     67.57 o 
   0   2  22    49346.50    47295.29   1008.01 o 
   1   2  22     2139.30     2146.85     78.52 o 
   2   2  22     3233.25     3210.34     73.37 o 
   3   2  22     1026.69     1107.68     49.57 o 
   4   2  22    14693.75    13662.76    339.30 o 
   5   2  22      287.74      271.63     99.87 o 
   6   2  22     2518.32     2577.58    129.83 o 
   1   3  22     3126.15     3114.37     71.05 o 
   2   3  22     3084.28     2952.25     76.90 o 
   3   3  22      891.74     1032.01     49.14 o 
   4   3  22     3509.65     3003.26    100.14 o 
   5   3  22       22.54       44.04     62.25 o 
   6   3  22     4425.35     4946.89    289.41 o 
   0   4  22     6866.24     6861.40    231.73 o 
   1   4  22     1145.13     1199.98     38.40 o 
   2   4  22     7441.49     6907.52    147.25 o 
   3   4  22     2867.60     2947.27     84.05 o 
   4   4  22      748.92      790.63     45.55 o 
   5   4  22       16.62      -23.48     65.37 o 
   6   4  22      116.77      129.77     73.00 o 
   1   5  22      149.46      270.58     27.64 o 
   2   5  22     3725.12     3545.10     86.25 o 
   3   5  22      290.94      312.98     36.48 o 
   4   5  22     1908.17     1833.35     83.87 o 
   5   5  22     2004.49     2111.53    304.28 o 
   6   5  22     1201.80     1358.06     99.60 o 
   0   6  22      741.36      684.52     43.03 o 
   1   6  22      287.64      235.88     27.76 o 
   2   6  22    11338.36    10800.88    239.46 o 
   3   6  22        1.14       42.39     38.10 o 
   4   6  22      590.55      705.02     49.57 o 
   5   6  22     1202.12     1253.68     93.65 o 
   6   6  22      406.23      454.40     77.58 o 
   1   7  22        0.72      104.57     32.03 o 
   2   7  22      372.00      435.20     34.18 o 
   3   7  22      310.82      374.59     42.12 o 
   4   7  22       81.02      191.72     44.14 o 
   5   7  22       34.25       82.74     50.48 o 
   6   7  22      320.17      344.09     77.58 o 
   0   8  22     1055.20     1065.16     78.89 o 
   1   8  22    10305.05     9100.67    201.43 o 
   2   8  22    16195.95    15068.08    324.20 o 
   3   8  22       13.12      -10.48     29.90 o 
   4   8  22      419.80      428.35     46.31 o 
   5   8  22      689.73      836.35     62.92 o 
   6   8  22      300.04      253.92     76.35 o 
   1   9  22     2166.31     1812.58     92.18 o 
   2   9  22      130.01      134.96     40.67 o 
   3   9  22      266.58      249.10     47.53 o 
   4   9  22      749.94      846.04     53.41 o 
   5   9  22      107.05      115.72     56.99 o 
   6   9  22      358.56      396.33     74.79 o 
   0  10  22     1876.21     1708.28     83.28 o 
   1  10  22      199.28      223.22     31.52 o 
   2  10  22    12710.41    11611.69    539.62 o 
   3  10  22       64.41       98.28     48.99 o 
   4  10  22     1874.71     1904.50     84.25 o 
   5  10  22       66.26      112.40     54.31 o 
   1  11  22      310.80      258.72     35.34 o 
   2  11  22      712.48      768.08     57.27 o 
   3  11  22        6.31       94.66     48.91 o 
   4  11  22     2213.48     2056.50     90.31 o 
   5  11  22      469.72      592.16     73.31 o 
   0  12  22     7404.30     6795.08    251.94 o 
   1  12  22      147.62      148.46     43.80 o 
   2  12  22     4398.42     4405.71    138.89 o 
   3  12  22       34.54       57.51     49.98 o 
   4  12  22     3111.97     2857.09    107.25 o 
   5  12  22       53.40       20.62     54.72 o 
   1  13  22       51.64      136.80     42.79 o 
   2  13  22      728.32      747.26     64.57 o 
   3  13  22        8.47      -13.30     49.26 o 
   4  13  22     3781.85     4016.20    143.25 o 
   5  13  22      345.41      430.30     61.34 o 
   0  14  22    14733.40    14072.26    477.16 o 
   1  14  22      176.15      128.84     57.40 o 
   2  14  22      128.74      209.08     59.86 o 
   3  14  22       99.93      112.83     47.62 o 
   4  14  22      889.41     1033.95     70.62 o 
   1  15  22      191.17      226.79     42.89 o 
   2  15  22       47.41       58.65     60.00 o 
   3  15  22       59.54      159.81     49.27 o 
   4  15  22     1307.59     1364.14     85.34 o 
   0  16  22     7885.74     8306.19    297.61 o 
   1  16  22     1067.92     1054.41     74.07 o 
   2  16  22      162.65      162.21     47.18 o 
   3  16  22      128.98       95.55     51.77 o 
   4  16  22     2050.02     2006.78     92.27 o 
   1  17  22       59.01      141.48     64.52 o 
   2  17  22      271.24      322.00     53.88 o 
   3  17  22       61.07      175.07     66.24 o 
   0  18  22     2508.80     3269.57    418.71 o 
   1  18  22      141.80      136.94     65.13 o 
   2  18  22      195.74      244.19     44.07 o 
   3  18  22       26.48      159.82    107.39 o 
   1  19  22      442.48      489.98     78.64 o 
   2  19  22      952.45      888.54     76.95 o 
   0  20  22       46.04      310.62    145.13 o 
   1   1  23     1721.17     1786.46     74.70 o 
   2   1  23     2559.85     2418.80     61.92 o 
   3   1  23      788.67      855.00     44.92 o 
   4   1  23      652.48      656.99     55.63 o 
   5   1  23      778.74      832.77     83.55 o 
   6   1  23     3252.20     3486.56    154.41 o 
   0   2  23     9502.88     8805.67    199.40 o 
   1   2  23      580.26      752.71     34.02 o 
   2   2  23     1056.12     1002.21     40.10 o 
   3   2  23      201.45      253.47     32.71 o 
   4   2  23      627.96      707.19     56.14 o 
   5   2  23      325.15      356.48     70.82 o 
   6   2  23      100.66       64.26     70.18 o 
   1   3  23    10926.79    10514.09    175.23 o 
   2   3  23     2053.17     2050.69     91.63 o 
   3   3  23     2065.98     2017.81     66.90 o 
   4   3  23       71.53      165.73     48.40 o 
   5   3  23     2866.92     2833.74    194.81 o 
   6   3  23     1399.91     1551.00    108.64 o 
   0   4  23    27302.66    24185.69    521.15 o 
   1   4  23      414.19      499.96     28.28 o 
   2   4  23     4712.64     4420.34    102.40 o 
   3   4  23        9.35       64.27     34.48 o 
   4   4  23     1691.66     1591.44     74.49 o 
   5   4  23       74.37      -25.30     69.78 o 
   6   4  23      136.79       89.86     69.76 o 
   1   5  23    10023.69     9029.73    160.18 o 
   2   5  23       23.57      112.91     31.14 o 
   3   5  23     6322.48     6079.62    144.62 o 
   4   5  23     2170.83     1903.99    101.15 o 
   5   5  23     2735.40     2676.40    129.41 o 
   6   5  23      286.12      276.69     76.72 o 
   0   6  23    11947.99    10664.79    261.80 o 
   1   6  23        3.30       53.24     29.87 o 
   2   6  23     2644.91     2681.52     84.32 o 
   3   6  23      330.77      346.07     42.17 o 
   4   6  23        9.65      -15.12     36.60 o 
   5   6  23      215.29      188.22     73.91 o 
   6   6  23       24.40       10.03     72.31 o 
   1   7  23    20507.70    19035.08    398.25 o 
   2   7  23     1576.88     1552.74     65.46 o 
   3   7  23     5005.60     4838.12    131.20 o 
   4   7  23     4932.60     4791.14    132.78 o 
   5   7  23      773.04      728.94     80.03 o 
   6   7  23      169.71      245.35     77.17 o 
   0   8  23        3.85       43.74     48.69 o 
   1   8  23      789.65      774.82     37.85 o 
   2   8  23        7.19      122.83     33.55 o 
   3   8  23      836.28      712.11     53.20 o 
   4   8  23      240.07      284.18     45.54 o 
   5   8  23      176.49      234.56     53.03 o 
   6   8  23       64.93       90.76     75.82 o 
   1   9  23      413.32      408.83     33.00 o 
   2   9  23       52.35       69.70     52.77 o 
   3   9  23     2351.08     2223.55    129.42 o 
   4   9  23     7238.30     7249.76    211.67 o 
   5   9  23      483.20      542.38     58.49 o 
   0  10  23     3929.67     3666.89    125.58 o 
   1  10  23      557.25      446.35     38.52 o 
   2  10  23     4666.58     4123.84    117.56 o 
   3  10  23      223.90      242.34     51.37 o 
   4  10  23      611.90      663.03     59.46 o 
   5  10  23      343.12      348.73     56.07 o 
   1  11  23     3015.66     2964.28     84.61 o 
   2  11  23        0.59       33.76     37.64 o 
   3  11  23      332.96      349.93     53.70 o 
   4  11  23      915.17     1114.04     67.56 o 
   5  11  23       26.73       36.11     56.93 o 
   0  12  23     4074.13     4121.06    169.63 o 
   1  12  23        3.19       38.89     33.00 o 
   2  12  23     7584.10     6849.41    257.85 o 
   3  12  23     1231.07     1237.53     71.71 o 
   4  12  23       25.92       80.44     53.87 o 
   5  12  23       34.39       81.12     67.49 o 
   1  13  23      382.54      441.21     47.06 o 
   2  13  23     1852.78     1917.29     93.43 o 
   3  13  23      442.75      504.33     78.63 o 
   4  13  23       30.97       -0.35     55.08 o 
   5  13  23     1204.59     1468.22    152.33 o 
   0  14  23      227.39      375.95     44.17 o 
   1  14  23       34.44      137.85     41.65 o 
   2  14  23     3568.75     3434.69    137.71 o 
   3  14  23      445.85      440.45     73.94 o 
   4  14  23        9.92      -14.46     55.10 o 
   1  15  23     1440.35     1425.33     94.96 o 
   2  15  23       46.23       45.47     46.41 o 
   3  15  23      217.17      203.38     50.32 o 
   4  15  23     1383.99     1427.93     81.60 o 
   0  16  23      221.87      414.79     75.19 o 
   1  16  23      357.79      409.88     45.92 o 
   2  16  23      146.75      260.07     49.05 o 
   3  16  23      389.61      366.96     64.56 o 
   1  17  23     1081.38     1150.69     79.20 o 
   2  17  23      669.17      727.25     74.60 o 
   3  17  23     1175.80     1266.46     83.00 o 
   0  18  23     3644.47     3570.39    228.33 o 
   1  18  23       44.61       71.06     63.35 o 
   2  18  23      153.13      209.47     43.04 o 
   1  19  23     1012.82     1139.08     79.77 o 
   0   0  24     9136.90     9078.36    327.16 o 
   1   0  24      193.31      195.19     39.39 o 
   2   0  24    17097.69    16384.72    453.19 o 
   3   0  24      108.01      203.98     53.01 o 
   4   0  24     1815.16     1704.90    110.41 o 
   5   0  24      258.95      225.91     97.72 o 
   6   0  24     1179.21     1076.80    128.09 o 
   1   1  24      773.31      886.40     35.13 o 
   2   1  24     1863.29     1767.00     54.02 o 
   3   1  24       31.14      100.34     35.41 o 
   4   1  24      534.01      647.32     55.80 o 
   5   1  24       14.14      -26.00     70.87 o 
   6   1  24       12.74      -37.58     37.58 o 
   0   2  24     1560.27     1804.48     78.60 o 
   1   2  24       63.63      123.48     25.02 o 
   2   2  24    12916.72    12412.35    249.97 o 
   3   2  24     1855.33     1789.04     69.31 o 
   4   2  24        1.04       26.86     58.69 o 
   5   2  24      800.63      749.56     80.33 o 
   6   2  24       82.52       74.69     75.26 o 
   1   3  24      169.04      303.39     27.73 o 
   2   3  24      410.74      419.47     31.78 o 
   3   3  24        6.06      100.18     35.86 o 
   4   3  24     8483.68     7954.57    209.60 o 
   5   3  24      201.14      206.08     67.03 o 
   6   3  24     1441.17     1353.27    101.34 o 
   0   4  24       23.58      222.40     44.77 o 
   1   4  24       17.08       83.81     25.86 o 
   2   4  24       91.49      215.55     32.28 o 
   3   4  24      851.38      846.35     45.40 o 
   4   4  24      501.56      623.38     63.83 o 
   5   4  24      470.16      295.09     66.25 o 
   6   4  24      476.50      461.55     81.51 o 
   1   5  24       26.30       41.07     27.62 o 
   2   5  24     4548.92     4276.46     99.69 o 
   3   5  24      377.14      375.89     37.76 o 
   4   5  24     2494.83     2608.62     87.69 o 
   5   5  24        2.18       55.33     72.90 o 
   6   5  24     1056.51     1221.18     96.57 o 
   0   6  24     9477.76     8643.49    215.46 o 
   1   6  24      764.34      798.72     44.41 o 
   2   6  24     1697.81     1555.56     59.27 o 
   3   6  24     2035.98     1864.90     72.39 o 
   4   6  24      275.80      343.59     47.24 o 
   5   6  24     1261.91     1262.46     98.61 o 
   6   6  24       25.61       64.89     70.47 o 
   1   7  24     3042.45     2783.40     98.15 o 
   2   7  24        5.09       62.47     37.69 o 
   3   7  24     2198.17     2161.75     78.37 o 
   4   7  24      917.47      933.33     56.33 o 
   5   7  24       18.62       15.10     69.18 o 
   6   7  24      376.69      437.42     80.66 o 
   0   8  24    18119.86    16672.95    557.30 o 
   1   8  24       17.47       71.86     28.52 o 
   2   8  24     2333.18     1998.45     67.94 o 
   3   8  24       33.96       63.85     46.12 o 
   4   8  24     3461.15     3189.16    197.28 o 
   5   8  24      132.42      159.62     85.32 o 
   1   9  24      878.11      731.20     48.28 o 
   2   9  24       32.01       51.95     42.77 o 
   3   9  24      261.30      210.22     32.19 o 
   4   9  24     1082.80     1169.81     70.57 o 
   5   9  24     1121.37     1123.31     69.19 o 
   0  10  24    12514.55    12066.03    343.64 o 
   1  10  24      303.78      313.04     38.28 o 
   2  10  24      403.87      399.64     46.41 o 
   3  10  24      478.86      514.29     54.92 o 
   4  10  24     1216.89     1255.38     73.28 o 
   5  10  24       28.33       65.28     73.99 o 
   1  11  24     2465.08     2256.47     73.29 o 
   2  11  24     1502.75     1446.46     68.00 o 
   3  11  24      197.87      152.96     51.03 o 
   4  11  24     1756.90     1777.91     85.86 o 
   5  11  24       35.04       60.40     77.47 o 
   0  12  24     1580.82     1805.06     85.00 o 
   1  12  24       57.98       75.69     34.32 o 
   2  12  24     1878.44     1625.23     92.71 o 
   3  12  24       36.14       83.94     52.46 o 
   4  12  24      509.60      575.74     61.99 o 
   5  12  24      119.34       98.29     56.75 o 
   1  13  24      127.64      155.89     45.69 o 
   2  13  24     2351.95     2312.96    190.44 o 
   3  13  24       31.21       16.88     52.12 o 
   4  13  24      720.19      808.32     65.19 o 
   0  14  24     1481.73     1396.21     73.30 o 
   1  14  24      342.45      385.73     48.47 o 
   2  14  24     2988.05     2961.10    115.42 o 
   3  14  24      339.54      308.56     56.01 o 
   4  14  24       23.52       38.61     54.21 o 
   1  15  24      402.54      277.99     63.60 o 
   2  15  24       41.36       16.22     48.15 o 
   3  15  24      167.84       64.19     65.10 o 
   4  15  24       24.43       23.86     56.14 o 
   0  16  24     2026.28     2075.01    123.28 o 
   1  16  24        0.49       37.88     40.96 o 
   2  16  24     1441.68     1584.81     72.46 o 
   3  16  24      229.96      369.10     93.91 o 
   1  17  24     1156.43     1145.15     79.20 o 
   2  17  24        1.43        8.00     45.65 o 
   3  17  24      947.22     1068.68     79.84 o 
   0  18  24     1016.03      617.92     85.86 o 
   1  18  24       14.08       -2.75     65.65 o 
   2  18  24       35.33      123.76     49.16 o 
   1  19  24      523.30      597.93     73.84 o 
   1   1  25      570.11      717.56     32.29 o 
   2   1  25       51.01      138.17     29.27 o 
   3   1  25     1246.45     1188.74     52.21 o 
   4   1  25     7042.45     6419.22    174.51 o 
   5   1  25      323.44      345.49     74.05 o 
   6   1  25       23.58       82.08     66.20 o 
   0   2  25     2030.87     2018.26    130.81 o 
   1   2  25      821.77      789.63     32.24 o 
   2   2  25     8653.96     7895.75    153.60 o 
   3   2  25     1070.78     1114.46     54.89 o 
   4   2  25      127.76      152.42     49.75 o 
   5   2  25      176.68      124.76     72.89 o 
   6   2  25       12.23       13.97     98.05 o 
   1   3  25       53.43      139.21     25.86 o 
   2   3  25      433.87      487.86     32.96 o 
   3   3  25      544.65      572.88     38.73 o 
   4   3  25     4918.61     4624.77    136.48 o 
   5   3  25      234.50      289.97     77.33 o 
   6   3  25       28.37      125.49     77.15 o 
   0   4  25      429.36      508.99     40.80 o 
   1   4  25     1279.46     1160.08     42.32 o 
   2   4  25     8719.69     7786.83    151.72 o 
   3   4  25      447.81      563.68     42.11 o 
   4   4  25      156.33      317.44     58.34 o 
   5   4  25      148.51       94.89     38.95 o 
   6   4  25       51.82       34.93     75.45 o 
   1   5  25     1350.39     1394.98     46.15 o 
   2   5  25      169.09      216.01     33.41 o 
   3   5  25     3602.64     3277.19     91.16 o 
   4   5  25      536.36      583.32     61.64 o 
   5   5  25      248.65      328.50     76.71 o 
   6   5  25      560.41      531.83     80.85 o 
   0   6  25    13811.64    13139.13    421.53 o 
   1   6  25     1216.22     1187.72     45.70 o 
   2   6  25     6119.73     5732.84    151.92 o 
   3   6  25        3.20       57.39     40.13 o 
   4   6  25       44.62       90.33     43.38 o 
   5   6  25        1.45      -26.34     72.80 o 
   6   6  25       29.62       70.90     75.42 o 
   1   7  25       26.23       40.56     29.17 o 
   2   7  25     4812.95     4294.76    120.16 o 
   3   7  25     1441.12     1499.01    112.43 o 
   4   7  25      372.26      458.91     55.04 o 
   5   7  25       13.52       83.38     70.10 o 
   0   8  25     3188.28     2575.31    150.27 o 
   1   8  25       29.68       53.08     29.20 o 
   2   8  25      118.45      119.96     34.45 o 
   3   8  25       18.49      -45.88     45.88 o 
   4   8  25      168.17      299.24     54.81 o 
   5   8  25       29.75        9.66     69.34 o 
   1   9  25       15.04       91.88     33.31 o 
   2   9  25       58.27       52.44     41.90 o 
   3   9  25      664.20      747.09     88.97 o 
   4   9  25      790.24      935.17     64.42 o 
   5   9  25      424.39      359.34     77.81 o 
   0  10  25     2584.28     2514.00    103.47 o 
   1  10  25      734.94      720.67     44.99 o 
   2  10  25     2225.07     1979.01     78.18 o 
   3  10  25      642.98      621.90     68.04 o 
   4  10  25     2497.39     2486.33     99.03 o 
   5  10  25      130.59      129.86     55.58 o 
   1  11  25      653.50      672.95     39.25 o 
   2  11  25     2313.81     2103.40     84.31 o 
   3  11  25       64.14       21.12     50.31 o 
   4  11  25      312.64      339.39     57.30 o 
   5  11  25      392.76      466.22     60.20 o 
   0  12  25    20131.79    18176.86    508.96 o 
   1  12  25      337.47      399.06     38.73 o 
   2  12  25       10.82       28.67     54.89 o 
   3  12  25        2.68       24.32     51.45 o 
   4  12  25      396.22      484.48     60.41 o 
   1  13  25      222.44      213.61     46.71 o 
   2  13  25     1350.86     1295.64    101.16 o 
   3  13  25      330.61      284.09     53.80 o 
   4  13  25     1284.94     1265.59     77.26 o 
   0  14  25     4038.28     3783.00    129.08 o 
   1  14  25      582.94      743.62     54.04 o 
   2  14  25        7.51      117.45     47.58 o 
   3  14  25       25.45      -13.80     52.79 o 
   4  14  25     1345.85     1291.99     77.79 o 
   1  15  25       10.08      -20.37     44.40 o 
   2  15  25       86.82       73.00     47.07 o 
   3  15  25       32.53        7.66     67.03 o 
   0  16  25     1757.07     1580.67    111.31 o 
   1  16  25        6.33      -27.81     27.81 o 
   2  16  25     1901.18     1837.47     86.76 o 
   3  16  25      137.78       99.89     72.59 o 
   1  17  25      473.42      540.17     66.82 o 
   2  17  25      595.66      672.22     53.73 o 
   0  18  25      249.56      293.30     79.04 o 
   1  18  25      351.79      273.41     57.18 o 
   0   0  26     7301.11     7243.30    632.19 o 
   1   0  26     5383.77     4914.79    121.76 o 
   2   0  26      826.11      751.59     73.53 o 
   3   0  26      292.06      254.72     54.67 o 
   4   0  26        0.56       64.91     67.96 o 
   5   0  26        7.34      -81.17    103.44 o 
   6   0  26       11.02       62.78    107.14 o 
   1   1  26      109.17      327.86     26.99 o 
   2   1  26     3929.68     3773.00     84.72 o 
   3   1  26      359.08      462.29     43.70 o 
   4   1  26       34.57       99.39     47.75 o 
   5   1  26       27.01       61.09     70.47 o 
   6   1  26       75.98      121.70     78.04 o 
   0   2  26      582.48      626.88     40.13 o 
   1   2  26     2433.32     2473.45     63.00 o 
   2   2  26     6416.72     6299.96    126.94 o 
   3   2  26       37.36       57.91     40.45 o 
   4   2  26      733.96      767.96     58.96 o 
   5   2  26      419.22      522.53     78.38 o 
   6   2  26       97.60      -16.83     31.43 o 
   1   3  26       99.29      158.05     26.97 o 
   2   3  26      102.27      190.14     30.97 o 
   3   3  26      924.81     1042.05     58.51 o 
   4   3  26     1435.28     1319.11     91.71 o 
   5   3  26      861.66      833.78     85.38 o 
   6   3  26     1947.97     2040.37    116.76 o 
   0   4  26      242.42      340.89     42.66 o 
   1   4  26      471.81      622.09     35.23 o 
   2   4  26      326.87      425.84     33.09 o 
   3   4  26       62.10      150.83     38.79 o 
   4   4  26     2086.37     2005.57     93.16 o 
   5   4  26      488.40      420.00     79.48 o 
   6   4  26       98.72       35.38     78.02 o 
   1   5  26     1028.24      946.53     45.83 o 
   2   5  26     5626.44     5443.39    130.62 o 
   3   5  26      422.03      588.86     43.91 o 
   4   5  26      906.73      929.35     68.34 o 
   5   5  26     1920.83     2022.23    171.71 o 
   0   6  26    34087.05    31397.11    865.80 o 
   1   6  26      829.61      747.14     37.03 o 
   2   6  26      223.89      304.73     41.29 o 
   3   6  26     1936.88     2046.03     88.75 o 
   4   6  26     1350.58     1424.47     83.20 o 
   5   6  26      434.48      381.08     80.21 o 
   1   7  26     1321.13     1415.64     50.45 o 
   2   7  26      306.70      379.99     73.75 o 
   3   7  26      242.74      291.95     51.96 o 
   4   7  26     1161.70     1189.18     70.25 o 
   5   7  26      708.02      880.15     89.01 o 
   0   8  26     6163.87     5711.64    178.59 o 
   1   8  26     4440.17     3946.97     86.08 o 
   2   8  26        9.60       32.04     39.10 o 
   3   8  26     1129.16     1159.36     81.84 o 
   4   8  26     3381.28     3224.19    139.24 o 
   5   8  26       32.36       47.30     73.84 o 
   1   9  26     1518.16     1289.88     54.17 o 
   2   9  26       78.81       81.64     37.69 o 
   3   9  26     1029.45     1126.58     68.21 o 
   4   9  26       22.35       57.30     50.41 o 
   5   9  26        0.60      130.66     76.05 o 
   0  10  26     6615.66     6302.21    235.53 o 
   1  10  26     1859.55     1956.00     69.54 o 
   2  10  26      928.83      883.22     63.84 o 
   3  10  26      214.26      193.72     50.52 o 
   4  10  26      330.42      424.03     59.08 o 
   5  10  26       11.87      112.88     73.93 o 
   1  11  26       56.92      161.42     37.22 o 
   2  11  26     2637.84     2373.73     85.59 o 
   3  11  26     2778.83     2483.39    119.30 o 
   4  11  26       53.25      126.39     52.70 o 
   5  11  26      907.66      957.62     91.11 o 
   0  12  26       86.74      178.57     58.16 o 
   1  12  26      317.72      283.12     35.36 o 
   2  12  26      144.02      126.89     58.58 o 
   3  12  26       23.04       49.83     52.32 o 
   4  12  26       27.97       62.06     53.47 o 
   1  13  26       23.10       51.42     41.21 o 
   2  13  26      420.54      376.00     47.64 o 
   3  13  26      877.80      971.43     65.37 o 
   4  13  26      653.20      649.97     63.56 o 
   0  14  26     1003.61      971.68     78.25 o 
   1  14  26     1571.00     1629.26     66.16 o 
   2  14  26      544.20      483.12     85.51 o 
   3  14  26       44.96       93.71     87.19 o 
   4  14  26      138.70      135.72     94.10 o 
   1  15  26      663.87      560.25     46.22 o 
   2  15  26       80.06       98.25     49.23 o 
   3  15  26      127.47      118.06     71.72 o 
   0  16  26      193.80      249.28     79.77 o 
   1  16  26     1092.31     1111.75     61.73 o 
   2  16  26     1652.50     1790.74     82.02 o 
   3  16  26       52.67       -1.71     72.39 o 
   1  17  26     1783.80     1595.37    155.71 o 
   2  17  26       73.15      143.07     48.89 o 
   0  18  26       42.12      122.93     77.35 o 
   1  18  26      110.42      132.13     56.35 o 
   1   1  27     9948.61     9588.75    163.16 o 
   2   1  27     2228.16     2223.19     80.74 o 
   3   1  27       10.21       87.12     38.69 o 
   4   1  27      358.71      389.37     90.96 o 
   5   1  27     6121.15     5559.38    212.54 o 
   6   1  27      849.24      863.98     86.55 o 
   0   2  27     6471.25     6401.40    215.55 o 
   1   2  27     3552.59     3534.62     78.90 o 
   2   2  27      629.70      772.04     47.45 o 
   3   2  27     1018.04      989.65     54.72 o 
   4   2  27      245.79      344.58     76.51 o 
   5   2  27      103.25      154.98     75.93 o 
   6   2  27       24.72      -13.37     76.63 o 
   1   3  27     9123.68     8721.47    169.58 o 
   2   3  27        4.76       36.35     30.34 o 
   3   3  27      957.38     1040.88     66.46 o 
   4   3  27        1.87       55.93     54.54 o 
   5   3  27     1152.07     1333.01     99.49 o 
   0   4  27     2443.19     2527.27     84.88 o 
   1   4  27     4714.10     4346.54     95.71 o 
   2   4  27     1095.72     1080.84     54.81 o 
   3   4  27       73.77       81.30     38.42 o 
   4   4  27     1731.60     1417.76     82.02 o 
   5   4  27      151.47      154.05     76.10 o 
   1   5  27      693.54      701.35     37.44 o 
   2   5  27       93.09      139.81     36.57 o 
   3   5  27     2123.33     2169.37     90.84 o 
   4   5  27      136.59      161.58     55.94 o 
   5   5  27       59.66      225.04     69.90 o 
   0   6  27     1874.20     1893.33     89.13 o 
   1   6  27     2761.85     2584.63     75.05 o 
   2   6  27      358.23      580.00     44.51 o 
   3   6  27     1076.23     1208.00    121.03 o 
   4   6  27        6.59       28.39     69.57 o 
   5   6  27       30.55       10.68     61.38 o 
   1   7  27     1340.64     1298.30     50.21 o 
   2   7  27     1289.01     1101.21     58.82 o 
   3   7  27     6513.45     6230.14    186.40 o 
   4   7  27      150.08      148.46     67.71 o 
   5   7  27      705.03      826.02    107.75 o 
   0   8  27       61.53      134.52     48.44 o 
   1   8  27       92.30      156.85     34.50 o 
   2   8  27      147.20      127.55     42.23 o 
   3   8  27      479.15      387.78     53.47 o 
   4   8  27      328.12      346.65     50.63 o 
   5   8  27      109.01       90.78     74.74 o 
   1   9  27      704.54      654.91     40.73 o 
   2   9  27      445.67      437.06     43.87 o 
   3   9  27     3689.10     3675.02    122.80 o 
   4   9  27     1063.88      994.85     64.69 o 
   5   9  27       55.57       86.72     72.08 o 
   0  10  27      244.34      245.54     53.25 o 
   1  10  27     2045.17     2000.52     70.71 o 
   2  10  27     1335.81     1251.91     64.14 o 
   3  10  27      288.87      353.46     85.01 o 
   4  10  27      476.77      499.51     85.32 o 
   5  10  27       60.59       45.26     75.60 o 
   1  11  27     4439.35     4022.93    134.59 o 
   2  11  27      684.63      619.90     63.87 o 
   3  11  27     3749.84     3671.86    149.95 o 
   4  11  27        3.98      -13.43     53.62 o 
   0  12  27     1218.06     1183.06     70.79 o 
   1  12  27     1088.20     1085.20     52.01 o 
   2  12  27     2131.53     1999.13     95.29 o 
   3  12  27     1581.38     1314.34     91.63 o 
   4  12  27      514.99      418.76     66.79 o 
   1  13  27     2771.02     2682.82     82.46 o 
   2  13  27     1178.33     1123.00     63.07 o 
   3  13  27      387.12      443.63     59.57 o 
   4  13  27        2.32      -24.83     54.98 o 
   0  14  27     1477.68     1277.51     99.35 o 
   1  14  27      333.39      493.05     46.08 o 
   2  14  27     3337.47     3315.76    124.19 o 
   3  14  27     1019.31     1138.69     89.37 o 
   1  15  27     1284.98     1368.54     62.30 o 
   2  15  27       10.40        6.60     47.89 o 
   3  15  27        0.85       18.50     74.03 o 
   0  16  27      169.93      284.09     80.97 o 
   1  16  27      144.62      147.88     41.78 o 
   2  16  27       38.76      121.70     52.87 o 
   1  17  27      232.27      327.71     85.67 o 
   2  17  27      415.71      514.66     68.67 o 
   0  18  27     1987.25     1766.35    114.38 o 
   0   0  28    10999.04    10883.34    389.03 o 
   1   0  28     4819.32     4639.08    134.87 o 
   2   0  28     1876.92     1811.00    180.23 o 
   3   0  28     2042.49     2106.57    103.72 o 
   4   0  28     1730.45     1782.48    157.52 o 
   5   0  28        2.00       18.50    108.51 o 
   1   1  28      147.80      355.58     32.65 o 
   2   1  28     1140.68     1274.11     79.41 o 
   3   1  28      228.00      481.19     43.40 o 
   4   1  28       62.15       59.33     67.58 o 
   5   1  28      441.48      472.98     76.78 o 
   0   2  28     3737.09     3818.04    115.99 o 
   1   2  28     4540.91     4387.43     91.99 o 
   2   2  28     1081.31     1244.12     67.45 o 
   3   2  28       32.90      136.01     42.42 o 
   4   2  28     4395.47     4074.99    151.69 o 
   5   2  28      112.15       63.55     75.27 o 
   1   3  28     1181.88     1438.59     51.72 o 
   2   3  28      282.04      346.85     48.82 o 
   3   3  28     1491.35     1530.09     68.22 o 
   4   3  28      502.88      565.90     64.84 o 
   5   3  28      629.72      640.86     85.40 o 
   0   4  28    12340.60    11389.02    326.95 o 
   1   4  28       52.99      171.68     31.74 o 
   2   4  28     8305.25     7678.06    161.99 o 
   3   4  28       29.19       86.88     52.82 o 
   4   4  28      436.42      620.70     64.79 o 
   5   4  28       17.27       33.86     71.66 o 
   1   5  28       44.34      127.13     33.44 o 
   2   5  28     1614.42     1523.96     99.71 o 
   3   5  28     2049.82     1880.91     82.79 o 
   4   5  28        2.76       20.32     71.81 o 
   5   5  28     1616.82     1525.90    110.21 o 
   0   6  28     3559.15     3351.27    122.41 o 
   1   6  28     4121.32     3579.00     82.19 o 
   2   6  28    11127.69    10490.91    230.86 o 
   3   6  28      974.38      963.13     61.17 o 
   4   6  28     2578.34     2636.46    189.07 o 
   5   6  28       46.14      136.57     48.34 o 
   1   7  28      321.34      428.82     39.10 o 
   2   7  28      192.51      242.95     42.66 o 
   3   7  28      320.53      487.41     56.51 o 
   4   7  28       43.63       46.97     71.49 o 
   5   7  28       74.15      149.43     72.60 o 
   0   8  28     5490.15     5119.00    217.51 o 
   1   8  28     6497.27     6114.07    144.78 o 
   2   8  28     7452.33     7042.46    161.99 o 
   3   8  28     1335.09     1360.01     77.41 o 
   4   8  28      740.29      829.61     64.00 o 
   5   8  28       18.26       82.63     74.26 o 
   1   9  28     1162.09     1226.72     53.09 o 
   2   9  28        5.03       45.38     41.99 o 
   3   9  28       80.81      121.80     51.55 o 
   4   9  28     1391.59     1274.98     92.94 o 
   5   9  28      418.24      496.98     82.83 o 
   0  10  28     1964.21     1878.63     89.91 o 
   1  10  28     2433.40     2306.71     68.89 o 
   2  10  28     3920.38     3447.88    242.90 o 
   3  10  28     1015.95     1087.02     88.71 o 
   4  10  28      347.43      421.25     78.24 o 
   1  11  28      789.28      750.60     43.11 o 
   2  11  28      100.97      114.55     64.76 o 
   3  11  28      772.94     1023.06    127.42 o 
   4  11  28      198.48      263.49     57.50 o 
   0  12  28      304.33      385.93     56.85 o 
   1  12  28        6.22       33.70     28.26 o 
   2  12  28      700.00      838.54     67.98 o 
   3  12  28        7.68      -18.88     64.70 o 
   4  12  28      106.12       85.66     56.74 o 
   1  13  28      224.87      312.06     43.89 o 
   2  13  28       43.38      156.15     50.58 o 
   3  13  28      375.04      585.68    108.92 o 
   0  14  28     1494.05     1360.76     76.63 o 
   1  14  28     1319.53     1301.74     61.20 o 
   2  14  28       86.70      210.39     49.81 o 
   3  14  28      222.49      318.10     86.32 o 
   1  15  28      101.41       76.31     43.22 o 
   2  15  28       26.53       68.44     57.14 o 
   3  15  28        0.24      199.98     73.67 o 
   0  16  28     1669.99     1718.67    111.37 o 
   1  16  28     1413.38     1452.99     62.86 o 
   2  16  28      640.73      685.56     55.31 o 
   1  17  28       27.65       89.92     55.27 o 
   1   1  29     5213.10     5028.41    102.16 o 
   2   1  29      494.25      560.68     84.51 o 
   3   1  29    20431.34    18933.73    385.90 o 
   4   1  29      235.20      174.33     72.91 o 
   5   1  29      118.62      155.03     71.41 o 
   0   2  29      432.58      659.43     47.72 o 
   1   2  29     2142.43     2248.98     61.69 o 
   2   2  29      236.00      227.37     48.90 o 
   3   2  29     2176.62     2290.06     82.14 o 
   4   2  29       61.63      -15.19     71.13 o 
   5   2  29        2.61      -12.62     71.93 o 
   1   3  29     3685.87     3715.22     86.49 o 
   2   3  29        1.30       36.07     42.16 o 
   3   3  29     5563.48     5478.86    158.12 o 
   4   3  29       49.70      115.92     70.06 o 
   5   3  29      253.19      163.68     75.27 o 
   0   4  29      199.52      362.87     51.96 o 
   1   4  29     7597.60     7086.11    146.39 o 
   2   4  29      242.44      315.47     43.43 o 
   3   4  29     5816.73     5508.76    171.05 o 
   4   4  29      357.38      297.19     72.80 o 
   5   4  29      105.48      129.64     88.36 o 
   1   5  29     5448.46     5223.97    117.45 o 
   2   5  29       20.97       50.03     37.75 o 
   3   5  29      464.47      565.04    106.39 o 
   4   5  29      474.02      474.97     75.70 o 
   5   5  29     1236.31     1450.84    106.56 o 
   0   6  29       55.87      142.77     50.15 o 
   1   6  29       39.20      144.74     32.71 o 
   2   6  29       29.53      115.17     38.12 o 
   3   6  29      868.12      973.61     62.34 o 
   4   6  29        5.75       49.22     72.09 o 
   5   6  29        1.83      -30.69     75.69 o 
   1   7  29     2460.98     2426.83     73.39 o 
   2   7  29       70.80       97.46     36.37 o 
   3   7  29       22.84       34.50     51.04 o 
   4   7  29       16.61       56.54     71.54 o 
   5   7  29     2893.34     2905.51    201.94 o 
   0   8  29       18.64       97.15     50.92 o 
   1   8  29       72.79      255.06     41.72 o 
   2   8  29       10.43      111.25     38.28 o 
   3   8  29      132.24      127.70     51.85 o 
   4   8  29       20.18       43.92     67.77 o 
   5   8  29       57.23      119.15     76.53 o 
   1   9  29     7975.40     7650.49    162.02 o 
   2   9  29       54.14       88.96     38.72 o 
   3   9  29       21.18      -13.23     52.01 o 
   4   9  29        2.63       68.50     70.46 o 
   0  10  29      405.46      535.65     59.67 o 
   1  10  29     2054.96     1883.72     64.36 o 
   2  10  29       24.19      141.89     53.47 o 
   3  10  29       98.62       78.55     53.50 o 
   4  10  29      303.54      168.22     57.11 o 
   1  11  29     3703.00     3642.81     91.46 o 
   2  11  29      166.11      188.31     44.91 o 
   3  11  29     2215.69     1994.82    115.43 o 
   4  11  29       76.20       53.60     54.67 o 
   0  12  29       26.89       26.41     51.98 o 
   1  12  29     2284.55     2218.00     67.84 o 
   2  12  29       10.21       38.37     34.70 o 
   3  12  29     1642.66     1520.94    160.02 o 
   4  12  29      165.79      146.82     56.58 o 
   1  13  29     4100.87     4102.23    120.94 o 
   2  13  29      333.07      386.19     53.14 o 
   3  13  29     1731.51     1968.02    158.66 o 
   0  14  29        0.64       89.57     58.21 o 
   1  14  29     1190.95     1333.77     63.22 o 
   2  14  29      153.62      151.23     51.23 o 
   3  14  29      107.31       68.02    174.99 o 
   1  15  29       42.47       31.90     44.37 o 
   2  15  29       27.54       35.07     49.31 o 
   0  16  29        2.10      155.21     74.92 o 
   1  16  29        0.24       43.28     41.78 o 
   0   0  30     2147.83     2302.15    120.53 o 
   1   0  30     2490.07     2472.99    112.74 o 
   2   0  30      313.75      318.76    121.56 o 
   3   0  30     8636.50     7935.53    248.36 o 
   4   0  30     1959.93     1818.50    160.63 o 
   5   0  30      101.34       78.34    111.64 o 
   1   1  30      139.68      297.35     32.12 o 
   2   1  30        0.44       -0.89     61.15 o 
   3   1  30      160.56      364.59     43.30 o 
   4   1  30      288.89      350.23     77.41 o 
   5   1  30     1897.48     1672.47    109.68 o 
   0   2  30     5688.83     5505.37    153.59 o 
   1   2  30     3766.53     3687.32     82.46 o 
   2   2  30     2320.23     2320.27    107.06 o 
   3   2  30      473.57      541.73     56.74 o 
   4   2  30      191.43      275.07     72.86 o 
   5   2  30      692.79      766.29    143.67 o 
   1   3  30     1674.89     1679.68     57.45 o 
   2   3  30      843.15      861.25     50.08 o 
   3   3  30     3339.00     3071.04    123.37 o 
   4   3  30      205.49      289.52     73.40 o 
   5   3  30      388.98      346.42     81.13 o 
   0   4  30     2090.51     2336.69    100.65 o 
   1   4  30     1102.56     1296.61     52.73 o 
   2   4  30     5763.67     5513.21    124.39 o 
   3   4  30      703.33      818.18     76.94 o 
   4   4  30     2682.97     2413.07    164.73 o 
   5   4  30      257.21      299.42     81.21 o 
   1   5  30      103.06      201.24     34.90 o 
   2   5  30       27.88        7.81     37.57 o 
   3   5  30      745.42      745.64     76.83 o 
   4   5  30       62.12       94.27     73.66 o 
   5   5  30     1461.53     1544.72    108.69 o 
   0   6  30     5065.28     4963.47    161.29 o 
   1   6  30     2111.57     1962.15     65.67 o 
   2   6  30     5585.97     5348.17    159.29 o 
   3   6  30      852.60      861.74     62.07 o 
   4   6  30      906.19     1010.98     91.42 o 
   5   6  30      380.33      473.30     96.09 o 
   1   7  30        5.94       17.69     37.11 o 
   2   7  30      811.32      856.95     70.37 o 
   3   7  30     1011.50     1100.14     67.41 o 
   4   7  30      148.62      156.68     69.99 o 
   5   7  30        2.96       94.61     70.02 o 
   0   8  30     1285.45     1241.30     71.54 o 
   1   8  30     7330.68     7029.43    163.54 o 
   2   8  30     3085.10     3068.81     87.01 o 
   3   8  30      387.97      398.85     56.82 o 
   4   8  30     1000.54     1062.56    134.36 o 
   1   9  30     1416.47     1466.43     58.78 o 
   2   9  30       36.78       70.63     43.90 o 
   3   9  30       69.32      155.45     53.58 o 
   4   9  30      354.79      398.23     82.76 o 
   0  10  30     1111.25      968.93     66.73 o 
   1  10  30     1459.75     1659.67     76.18 o 
   2  10  30      702.52      856.54     56.89 o 
   3  10  30       80.37      168.21     83.12 o 
   4  10  30      358.47      371.50     55.25 o 
   1  11  30      473.05      519.96     41.88 o 
   2  11  30       23.54       61.79     42.76 o 
   3  11  30      685.51      695.71     63.55 o 
   4  11  30       53.31       45.61     53.41 o 
   0  12  30       28.83       12.93     54.50 o 
   1  12  30       30.88       69.12     36.70 o 
   2  12  30      423.82      545.86     73.94 o 
   3  12  30        6.46       98.91    144.43 o 
   1  13  30     1099.66     1208.10     57.78 o 
   2  13  30      190.95      261.60     47.36 o 
   3  13  30       40.21      140.51     60.12 o 
   0  14  30     1317.77     1313.42    132.44 o 
   1  14  30      279.14      339.83     57.08 o 
   2  14  30      627.16      718.66     52.20 o 
   1  15  30      413.11      454.26     49.03 o 
   2  15  30       37.05       34.69     44.80 o 
   0  16  30     1840.35     2008.94    169.31 o 
   1  16  30     1786.42     1754.27     68.02 o 
   1   1  31     7316.74     7621.22    154.76 o 
   2   1  31     1237.14     1292.63     70.99 o 
   3   1  31        1.58       87.42     48.29 o 
   4   1  31        3.42       50.71     69.72 o 
   5   1  31     3346.59     3462.22    158.63 o 
   0   2  31      141.45      282.41     44.31 o 
   1   2  31     2735.52     2966.50     76.32 o 
   2   2  31      182.91      198.33     91.10 o 
   3   2  31      523.07      474.67     49.64 o 
   4   2  31      169.27      244.52    111.65 o 
   5   2  31      195.84      250.66     80.73 o 
   1   3  31     1580.76     1591.31     56.88 o 
   2   3  31      857.51      886.15     80.99 o 
   3   3  31       53.31       64.48     84.05 o 
   4   3  31       61.07       94.02     83.65 o 
   5   3  31      590.05      839.46    106.07 o 
   0   4  31     6550.04     5987.85    187.24 o 
   1   4  31     4559.45     4505.99    105.69 o 
   2   4  31      302.32      453.53     42.26 o 
   3   4  31      361.39      470.41     91.31 o 
   4   4  31      213.29      339.72     76.81 o 
   5   4  31      322.55      377.48     79.75 o 
   1   5  31      210.33      244.61     36.45 o 
   2   5  31        1.31       61.03     39.62 o 
   3   5  31      771.94      759.50     76.85 o 
   4   5  31      306.89      351.51     78.60 o 
   5   5  31        6.82        8.29     76.89 o 
   0   6  31       48.10      153.06     52.28 o 
   1   6  31      521.55      613.27     45.31 o 
   2   6  31       56.20      188.16     41.08 o 
   3   6  31     1314.21     1271.74     93.72 o 
   4   6  31       51.51      111.23     70.77 o 
   1   7  31      163.15      262.60     40.09 o 
   2   7  31      225.36      232.10     40.73 o 
   3   7  31     1239.54     1259.11     70.04 o 
   4   7  31     1296.28     1318.26    100.45 o 
   0   8  31     1320.94     1307.45     80.76 o 
   1   8  31        1.42      117.06     37.11 o 
   2   8  31      151.10      235.53     42.49 o 
   3   8  31       94.91      113.66     46.09 o 
   4   8  31        8.42       97.26     71.61 o 
   1   9  31       21.71       46.54     38.62 o 
   2   9  31      362.76      390.75     44.85 o 
   3   9  31     3709.37     3595.53    204.45 o 
   4   9  31      554.85      585.17     76.67 o 
   0  10  31       93.14      116.10     64.50 o 
   1  10  31     1901.69     1696.31     62.97 o 
   2  10  31      847.73      976.78     57.98 o 
   3  10  31       67.57      124.59     64.64 o 
   4  10  31      145.03      236.84     73.94 o 
   1  11  31     1960.24     1826.98     63.37 o 
   2  11  31      597.40      623.18     54.81 o 
   3  11  31     1184.12     1408.09     95.99 o 
   0  12  31       73.04       17.57     52.69 o 
   1  12  31      850.66      820.89     45.42 o 
   2  12  31     2251.48     2311.66     87.30 o 
   3  12  31     1631.56     1749.34    107.55 o 
   1  13  31      674.31      709.40     43.56 o 
   2  13  31       33.19      161.43     45.88 o 
   3  13  31      467.32      674.31    145.90 o 
   0  14  31       83.83       25.55     53.70 o 
   1  14  31     1034.80     1167.14     65.26 o 
   2  14  31      747.36      849.44     53.13 o 
   1  15  31      690.76      736.89     52.05 o 
   0   0  32     5557.60     5374.09    212.14 o 
   1   0  32     2895.85     3112.16    127.22 o 
   2   0  32      101.48      198.52     60.44 o 
   3   0  32     1676.45     1700.46    174.00 o 
   4   0  32      990.90      956.80    125.59 o 
   5   0  32      266.63      253.76    106.71 o 
   1   1  32      212.02      345.39     40.99 o 
   2   1  32      110.19      143.34     71.30 o 
   3   1  32       62.17      126.41     73.31 o 
   4   1  32      171.87      196.78     72.52 o 
   5   1  32      267.38      436.67     84.24 o 
   0   2  32     1422.98     1505.42     90.13 o 
   1   2  32     2616.60     2797.76     73.90 o 
   2   2  32      331.10      450.30     71.37 o 
   3   2  32      238.72      277.18     53.10 o 
   4   2  32       87.77      214.25     71.97 o 
   5   2  32      408.54      418.09     82.85 o 
   1   3  32      474.29      681.31     62.31 o 
   2   3  32     2859.80     2800.56    102.03 o 
   3   3  32     1309.78     1228.71     70.42 o 
   4   3  32      372.23      426.54     79.71 o 
   5   3  32      265.23      355.99     82.12 o 
   0   4  32     2598.21     2622.08    106.95 o 
   1   4  32       43.42      147.63     35.89 o 
   2   4  32       29.79       93.64    105.26 o 
   3   4  32       10.73       98.86     57.49 o 
   4   4  32      473.51      585.04     79.90 o 
   1   5  32       26.16       92.44     40.50 o 
   2   5  32     1214.46     1307.66     54.37 o 
   3   5  32      545.05      512.75     72.11 o 
   4   5  32      231.77      420.19    113.52 o 
   0   6  32     3027.23     3048.57    116.49 o 
   1   6  32      175.13      215.41     41.59 o 
   2   6  32      142.97      218.33     38.96 o 
   3   6  32     1863.54     1868.73    221.25 o 
   4   6  32      890.76      955.63     89.44 o 
   1   7  32     1269.64     1214.93     56.68 o 
   2   7  32       61.29      107.53     37.61 o 
   3   7  32      153.08      221.13     65.41 o 
   4   7  32       97.94      294.10     76.29 o 
   0   8  32     2969.23     2985.67    116.43 o 
   1   8  32     2853.88     2803.01     78.02 o 
   2   8  32       49.40      138.53     41.76 o 
   3   8  32     1048.79     1138.00     59.64 o 
   4   8  32      159.39      250.37     74.85 o 
   1   9  32      177.26      115.31     39.85 o 
   2   9  32      474.46      469.63     46.19 o 
   3   9  32      513.00      666.67     53.13 o 
   4   9  32       12.92      113.96     68.14 o 
   0  10  32       37.64       88.88     54.68 o 
   1  10  32       80.41      133.38     39.37 o 
   2  10  32     1097.00     1361.84     71.31 o 
   3  10  32     1092.89     1207.12     72.65 o 
   1  11  32      657.45      621.80     55.79 o 
   2  11  32      188.12      261.97     50.86 o 
   3  11  32     2284.73     1949.77     91.65 o 
   0  12  32      104.66      161.13     56.24 o 
   1  12  32       49.22       30.04     38.32 o 
   2  12  32      174.09      246.22     45.34 o 
   3  12  32       17.13       83.03     72.01 o 
   1  13  32      329.00      355.66     40.82 o 
   2  13  32      445.03      472.71     48.63 o 
   0  14  32      129.20      133.37     54.82 o 
   1  14  32      361.36      417.16     45.49 o 
   1   1  33       21.44      145.31     40.33 o 
   2   1  33      335.94      421.29     49.54 o 
   3   1  33       81.54      116.25     65.89 o 
   4   1  33     1833.05     2100.89    116.49 o 
   0   2  33     1981.90     2035.23    101.30 o 
   1   2  33      124.41      217.67     43.97 o 
   2   2  33     2287.09     2328.23     86.22 o 
   3   2  33       87.65      120.17     63.15 o 
   4   2  33       12.11       84.49     75.16 o 
   1   3  33     2137.00     2203.13     69.70 o 
   2   3  33       10.19      100.98     65.69 o 
   3   3  33      206.29      229.87     98.64 o 
   4   3  33     1073.85     1189.71    101.73 o 
   0   4  33      461.87      617.81     71.99 o 
   1   4  33     2314.03     2276.27     78.52 o 
   2   4  33     1917.28     1927.07    104.94 o 
   3   4  33      192.16      268.72     61.74 o 
   4   4  33       72.31      281.47     77.59 o 
   1   5  33      266.96      426.41     44.23 o 
   2   5  33      196.37      247.74     44.13 o 
   3   5  33     1254.51     1612.17    104.71 o 
   4   5  33        6.72       99.95     70.62 o 
   0   6  33     1029.44     1377.45     85.13 o 
   1   6  33      296.53      273.10     43.06 o 
   2   6  33     4142.27     4185.35    144.35 o 
   3   6  33      462.83      537.15     77.58 o 
   4   6  33       27.32      172.07     75.22 o 
   1   7  33     2004.25     1891.11     71.92 o 
   2   7  33      952.31      915.23     55.11 o 
   3   7  33     1222.09     1341.01     96.73 o 
   4   7  33      288.25      373.44     78.99 o 
   0   8  33      316.32      429.77     60.12 o 
   1   8  33      537.49      575.20     43.37 o 
   2   8  33        3.26        0.89     41.63 o 
   3   8  33     1028.08      988.52     83.83 o 
   4   8  33       22.07      167.65     73.37 o 
   1   9  33      175.02      136.62     40.36 o 
   2   9  33      325.21      263.05     44.57 o 
   3   9  33      777.38      857.55     56.08 o 
   0  10  33     2159.45     2154.91     99.37 o 
   1  10  33     1204.68     1025.32     49.60 o 
   2  10  33      333.88      424.09     53.64 o 
   3  10  33        7.56       51.60     64.12 o 
   1  11  33       77.72       70.92     36.90 o 
   2  11  33      389.71      517.13     53.82 o 
   3  11  33       11.28       50.83     56.66 o 
   0  12  33     3176.25     3065.14    134.64 o 
   1  12  33      554.88      536.57     45.15 o 
   2  12  33      224.76      330.24     49.33 o 
   1  13  33       44.04       61.01     38.70 o 
   2  13  33      228.66      272.53     51.27 o 
   0  14  33     2374.90     2187.36     97.92 o 
   1  14  33      155.98      257.38     48.09 o 
   0   0  34        5.61       57.99     62.13 o 
   1   0  34       82.27       43.28     56.66 o 
   2   0  34    10114.54    10323.03    427.38 o 
   3   0  34     2009.23     1771.33    173.77 o 
   4   0  34      196.11      395.43    111.07 o 
   1   1  34      747.52      872.69     73.30 o 
   2   1  34      245.31      314.79     49.24 o 
   3   1  34       21.12       86.28     92.29 o 
   4   1  34      401.10      517.01     78.04 o 
   0   2  34      803.76      939.71     81.63 o 
   1   2  34      763.17      861.13     53.02 o 
   2   2  34     6020.38     6399.21    161.49 o 
   3   2  34       75.68       54.84     79.77 o 
   4   2  34      196.18      325.18     77.97 o 
   1   3  34      369.36      478.54     40.33 o 
   2   3  34      132.30      216.39     48.08 o 
   3   3  34      214.63      326.63     91.26 o 
   4   3  34     2521.77     2747.49    191.06 o 
   0   4  34      138.14      288.09     80.55 o 
   1   4  34      108.92      209.11     43.01 o 
   2   4  34      399.78      495.73     53.75 o 
   3   4  34      706.68      802.85    103.25 o 
   4   4  34      435.47      538.21     83.26 o 
   1   5  34      797.07      888.61     60.64 o 
   2   5  34     1158.54     1214.12     67.26 o 
   3   5  34       39.74      227.29     70.34 o 
   4   5  34     2127.63     2156.78    118.06 o 
   0   6  34     6634.45     6667.65    205.88 o 
   1   6  34       48.06      110.11     42.25 o 
   2   6  34       74.07      163.75     42.63 o 
   3   6  34      130.45      224.18     70.27 o 
   4   6  34      241.95      304.90     77.46 o 
   1   7  34       26.95      152.09     42.79 o 
   2   7  34       12.97       58.15     43.45 o 
   3   7  34      336.00      409.59     74.54 o 
   0   8  34     5714.90     5864.02    238.98 o 
   1   8  34      755.51      741.75     52.79 o 
   2   8  34      220.91      232.21     43.92 o 
   3   8  34        4.17      148.46     67.77 o 
   1   9  34      684.03      674.76     72.14 o 
   2   9  34       34.29      -29.69     43.47 o 
   3   9  34       11.29      103.24    101.21 o 
   0  10  34     4103.28     4614.39    153.52 o 
   1  10  34       27.02       64.39     40.58 o 
   2  10  34      155.45      201.78     50.17 o 
   3  10  34        0.62       15.20     56.32 o 
   1  11  34      215.67      115.85     32.15 o 
   2  11  34      940.31     1022.73     60.48 o 
   0  12  34     1589.10     2017.54    143.60 o 
   1  12  34        0.02      -38.71     38.71 o 
   2  12  34     1998.74     1885.63    154.21 o 
   1  13  34       81.23       68.97     39.12 o 
   1   1  35     1792.49     2005.39     81.65 o 
   2   1  35      511.79      615.19     63.70 o 
   3   1  35      263.61      401.56     80.61 o 
   4   1  35      628.44      838.41     87.63 o 
   0   2  35     3561.02     3546.66    160.51 o 
   1   2  35       90.00      105.72     44.73 o 
   2   2  35      262.36      447.71     50.61 o 
   3   2  35        3.92       -7.90     85.73 o 
   4   2  35       12.86      251.31     79.43 o 
   1   3  35     3386.13     3436.05    134.45 o 
   2   3  35        2.05      -17.00     82.93 o 
   3   3  35     1427.60     1430.44     76.04 o 
   4   3  35      417.12      570.59     83.19 o 
   0   4  35     4456.75     4696.49    193.33 o 
   1   4  35      595.16      512.53     47.71 o 
   2   4  35     1303.27     1480.57     78.74 o 
   3   4  35       47.33      115.47    110.00 o 
   4   4  35      621.83      643.25     84.46 o 
   1   5  35     3306.12     3459.46     98.81 o 
   2   5  35       41.63      195.79     70.87 o 
   3   5  35     1627.35     1628.96    105.75 o 
   0   6  35     4792.28     4877.63    210.16 o 
   1   6  35       61.95       63.68     43.00 o 
   2   6  35      429.13      653.93     68.03 o 
   3   6  35       68.53      129.83     79.90 o 
   1   7  35     2755.49     3088.07     92.54 o 
   2   7  35     1236.16     1240.14     58.73 o 
   3   7  35     2152.07     2172.76    116.77 o 
   0   8  35       50.76      151.39     57.85 o 
   1   8  35       50.34       48.37     43.36 o 
   2   8  35       25.13      154.56     41.45 o 
   3   8  35      105.99      219.81     99.68 o 
   1   9  35     2648.76     2631.16     83.80 o 
   2   9  35      138.99      142.69     44.03 o 
   3   9  35      410.91      640.58    111.26 o 
   0  10  35     1370.62     1263.76     88.41 o 
   1  10  35      283.13      198.41     40.94 o 
   2  10  35     1160.84     1218.06     66.88 o 
   1  11  35       25.97       50.93     28.90 o 
   2  11  35      392.37      524.78     55.31 o 
   0  12  35     4134.29     4507.02    151.93 o 
   1  12  35        0.55        7.13     39.74 o 
   0   0  36    17776.40    19790.01   1030.79 o 
   1   0  36      666.37      764.21     72.11 o 
   2   0  36      927.37      947.18    147.97 o 
   3   0  36      315.44      503.63    146.64 o 
   4   0  36     1452.61     1856.48    162.06 o 
   1   1  36      463.10      576.52     70.09 o 
   2   1  36      705.42      832.43     79.76 o 
   3   1  36        0.62        4.41     88.08 o 
   4   1  36       94.31      203.21     75.89 o 
   0   2  36     7828.32     8299.63    309.30 o 
   1   2  36        4.71      -15.68     67.29 o 
   2   2  36       12.18       63.38     47.43 o 
   3   2  36       13.36       45.41     93.39 o 
   1   3  36       15.30       89.77     60.27 o 
   2   3  36      108.02      164.94     58.22 o 
   3   3  36      143.33      143.18     63.59 o 
   0   4  36     3892.51     4130.39    180.99 o 
   1   4  36      623.81      636.81     57.15 o 
   2   4  36     2015.57     2115.02     88.63 o 
   3   4  36      203.04      211.09     93.80 o 
   1   5  36      428.29      617.18     49.14 o 
   2   5  36     1177.10     1333.42     83.07 o 
   3   5  36      188.48      235.48     71.23 o 
   0   6  36       42.12      259.42     70.37 o 
   1   6  36      259.62      360.33     45.86 o 
   2   6  36     3678.43     3618.85    139.54 o 
   3   6  36       55.18      166.93     72.20 o 
   1   7  36        0.05       39.17     49.35 o 
   2   7  36       49.95       62.78     59.51 o 
   3   7  36        2.29      121.39     68.56 o 
   0   8  36        1.45       -5.69     74.28 o 
   1   8  36      551.94      637.88     49.36 o 
   2   8  36     3679.96     3800.95    116.06 o 
   3   8  36      329.84      312.38    114.54 o 
   1   9  36      169.38      162.71     42.62 o 
   2   9  36      117.46      159.31     44.08 o 
   0  10  36      138.62      184.35     52.39 o 
   1  10  36       21.69       87.69     40.87 o 
   2  10  36     3268.50     3592.47    112.25 o 
   1  11  36       50.90       58.02     31.82 o 
   1   1  37      597.76      706.18     52.78 o 
   2   1  37      784.52      974.63    113.40 o 
   3   1  37     2528.71     2681.43    103.47 o 
   0   2  37     1035.34     1279.76    114.14 o 
   1   2  37      269.10      313.32     80.75 o 
   2   2  37     1441.76     1558.52     72.16 o 
   3   2  37        7.97       25.11    105.45 o 
   1   3  37     1595.12     1937.23    123.86 o 
   2   3  37       69.68      111.17     66.61 o 
   3   3  37      765.49     1053.38    117.85 o 
   0   4  37     1825.62     2172.80    124.40 o 
   1   4  37      835.30      993.77     73.20 o 
   2   4  37      826.33      822.20     94.39 o 
   3   4  37      109.74      107.69     99.93 o 
   1   5  37     2523.16     2827.67     90.00 o 
   2   5  37       43.94       62.28     87.32 o 
   3   5  37      909.54     1023.10     73.54 o 
   0   6  37     2349.44     2568.59    134.17 o 
   1   6  37       38.87      130.32     44.39 o 
   2   6  37      256.87      337.42     77.88 o 
   3   6  37       26.31      159.83     59.98 o 
   1   7  37     1567.10     1596.63     69.74 o 
   2   7  37      361.14      395.02     71.84 o 
   0   8  37        1.89      -32.76     60.73 o 
   1   8  37       28.84       91.91     44.32 o 
   2   8  37      176.12      158.33     63.53 o 
   1   9  37     1704.82     1768.48     78.38 o 
   2   9  37       18.90       54.77     44.62 o 
   0  10  37        9.28       81.34     44.62 o 
   1  10  37      224.40      231.24     45.45 o 
   0   0  38      290.63      390.22    126.42 o 
   1   0  38      327.76      576.27    129.97 o 
   2   0  38     3993.35     4298.30    190.48 o 
   3   0  38      775.63      992.65    129.87 o 
   1   1  38      194.23      198.97     54.84 o 
   2   1  38      714.34      814.06     91.67 o 
   3   1  38      106.35      181.36     85.49 o 
   0   2  38      161.91      141.31    118.38 o 
   1   2  38      874.52      960.73     73.69 o 
   2   2  38     2488.53     2779.51     95.38 o 
   3   2  38      811.44      830.43     77.35 o 
   1   3  38      303.29      381.59     63.21 o 
   2   3  38       56.26       83.28     52.39 o 
   3   3  38      964.32     1071.67     76.26 o 
   0   4  38       84.64      142.41     70.48 o 
   1   4  38        3.37       53.25     74.00 o 
   2   4  38      271.87      289.31     64.34 o 
   3   4  38      138.06      115.37     72.73 o 
   1   5  38       15.62       81.10     61.40 o 
   2   5  38      391.60      506.13     66.95 o 
   0   6  38     2441.51     2412.92    132.66 o 
   1   6  38      638.68      731.40     51.77 o 
   2   6  38       61.79       80.78     68.33 o 
   1   7  38       22.62       60.70     44.70 o 
   2   7  38       21.33       23.87     60.04 o 
   0   8  38      385.55      433.51     64.16 o 
   1   8  38     1001.58     1154.45     57.36 o 
   1   9  38       23.56      111.87     38.69 o 
   1   1  39      224.72      259.62     62.80 o 
   2   1  39       56.80      168.16     55.73 o 
   0   2  39     1804.75     1886.87    205.75 o 
   1   2  39     1027.99     1123.49     80.04 o 
   2   2  39       54.17      188.60     61.54 o 
   1   3  39       33.85      117.63     64.96 o 
   2   3  39        7.51      -11.29     93.88 o 
   0   4  39        6.47       96.30     74.22 o 
   1   4  39     1345.73     1432.47     88.14 o 
   2   4  39      277.91      281.64     84.07 o 
   1   5  39       44.73      117.23     61.99 o 
   2   5  39      117.77      125.71     87.27 o 
   0   6  39      346.75      472.82     78.01 o 
   1   6  39      317.46      392.66     63.99 o 
   2   6  39      236.11      317.82     82.89 o 
   1   7  39       82.86      170.89     45.83 o 
   0   8  39     2060.61     1957.70    122.77 o 
   0   0  40      420.93      280.84    131.83 o 
   1   0  40     3731.85     4084.40    289.45 o 
   2   0  40      358.01      234.02     82.58 o 
   1   1  40      374.38      452.59     73.87 o 
   2   1  40      296.89      389.18     74.98 o 
   0   2  40      451.59      563.94    136.58 o 
   1   2  40      650.60      867.37     73.61 o 
   2   2  40       96.23      194.80     81.14 o 
   1   3  40      550.01      708.52    111.59 o 
   2   3  40       44.89       82.37     80.47 o 
   0   4  40       32.05       87.45    124.47 o 
   1   4  40       37.97      170.64     60.67 o 
   1   5  40      355.55      384.02     65.92 o 
   0   6  40     1165.91     1394.35    104.95 o 
   1   6  40      428.32      513.11     65.37 o 
   1   1  41     1764.52     2382.71    224.32 o 
   0   2  41      169.20      153.57    129.70 o 
   1   2  41      715.58      861.27     84.85 o 
   1   3  41     1214.88     1420.00     86.05 o 
   0   4  41      360.74      526.71    134.87 o 
                                                 
